# Supplementary material for: (E)-2-{[1-Carb­oxy-2-(1H-indol-3-yl)ethyl­iminio]meth­yl}-6-hy­droxy­phenolate
Source: Acta Crystallogr Sect E Struct Rep Online. 2011 Aug 27;67(Pt 9):o2389. doi: 10.1107/S1600536811031709 (PMC3200592; doi:10.1107/S1600536811031709)
Supplement: Supplementary file 1 [file e-67-o2389-sup1.cif]

##############################################################################
#                                                                            #
# This CIF contains the data in a paper accepted for publication in          #
# Acta Crystallographica Section E. It conforms to the requirements of       #
# Notes for Authors for Acta Crystallographica Section E, and has been       #
# peer reviewed under the auspices of the IUCr Commission on Journals.       #
#                                                                            #
# Full details of the Crystallographic Information File format               #
# are given in the paper "The Crystallographic Information File (CIF):       #
# a New Standard Archive File for Crystallography" by S. R. Hall, F. H.      #
# Allen and I. D. Brown [Acta Cryst. (1991), A47, 655-685].                  #
#                                                                            #
# The current version of the core CIF dictionary is obtainable from          #
# ftp://ftp.iucr.org/pub/cif_core.dic.                                       #
#                                                                            #
# Software is freely available for graphical display of the structure(s)     #
# in this CIF. For information consult the CIF software page                 #
# http://www.iucr.org/resources/cif/software.                                #
#                                                                            #
# This file may be used for bona fide research purposes within the           #
# scientific community so long as proper attribution is given to the journal # 
# article from which it was obtained.                                        #
#                                                                            #
##############################################################################
data_I
_audit_creation_method     SHELXL-97
_chemical_name_systematic
;
(<i>E</i>)-2-{[1-Carboxy-2-(1<i>H</i>-indol-3-yl)ethyliminio]methyl}-6-
hydroxyphenolate
;
_chemical_name_common     ?
_chemical_formula_moiety     'C18 H16 N2 O4'
_chemical_formula_sum     'C18 H16 N2 O4'
_chemical_formula_iupac     'C18 H16 N2 O4'
_chemical_formula_weight     324.33
_chemical_melting_point     ?
_symmetry_cell_setting     monoclinic
_symmetry_space_group_name_H-M     'P 21'
_symmetry_space_group_name_Hall     'P 2yb'
loop_
    _symmetry_equiv_pos_as_xyz
    'x, y, z'
    '-x, y+1/2, -z'
_cell_length_a     8.4351(2)
_cell_length_b     9.3038(3)
_cell_length_c     9.5023(3)
_cell_angle_alpha     90.00
_cell_angle_beta     98.683(2)
_cell_angle_gamma     90.00
_cell_volume     737.18(4)
_cell_formula_units_Z     2
_cell_measurement_reflns_used     1920
_cell_measurement_theta_min     3.01
_cell_measurement_theta_max     27.67
_cell_measurement_temperature     100(2)
_exptl_crystal_description     'block'
_exptl_crystal_colour     orange
_exptl_crystal_size_max     0.32
_exptl_crystal_size_mid     0.22
_exptl_crystal_size_min     0.20
_exptl_crystal_density_diffrn     1.461
_exptl_crystal_density_meas     ?
_exptl_crystal_density_method     'not measured'
_exptl_crystal_F_000     340
_exptl_absorpt_coefficient_mu     0.105
_exptl_absorpt_correction_type     multi-scan
_exptl_absorpt_process_details     '(SADABS; Bruker, 2009)'
_exptl_absorpt_correction_T_min     0.5978
_exptl_absorpt_correction_T_max     0.7457
_exptl_special_details     ?
_diffrn_ambient_temperature     100(2)
_diffrn_radiation_type     MoK\a
_diffrn_radiation_wavelength     0.71073
_diffrn_radiation_source     'fine-focus sealed tube'
_diffrn_radiation_monochromator     graphite
_diffrn_measurement_device_type     'Bruker SMART APEXII CCD'
_diffrn_measurement_method     '\f and \w'
_diffrn_detector_area_resol_mean     ?
_diffrn_reflns_number     7473
_diffrn_reflns_av_R_equivalents     0.0460
_diffrn_reflns_av_sigmaI/netI     0.0413
_diffrn_reflns_theta_min     2.17
_diffrn_reflns_theta_max     28.36
_diffrn_reflns_theta_full     28.36
_diffrn_measured_fraction_theta_max     0.997
_diffrn_measured_fraction_theta_full     0.997
_diffrn_reflns_limit_h_min     -11
_diffrn_reflns_limit_h_max     11
_diffrn_reflns_limit_k_min     -12
_diffrn_reflns_limit_k_max     12
_diffrn_reflns_limit_l_min     -12
_diffrn_reflns_limit_l_max     12
_diffrn_standards_number     0
_diffrn_standards_interval_count     .
_diffrn_standards_interval_time     .
_diffrn_standards_decay_%     ?
_refine_special_details
;
Refinement of <i>F</i>^2^ against ALL reflections. The weighted <i>R</i>-factor
<i>wR</i> and goodness of fit <i>S</i> are based on <i>F</i>^2^, conventional
<i>R</i>-factors <i>R</i> are based on <i>F</i>, with <i>F</i> set to zero for
negative <i>F</i>^2^. The threshold expression of <i>F</i>^2^ >
\s(<i>F</i>^2^) is used only for calculating <i>R</i>-factors(gt) <i>etc</i>.
and is not relevant to the choice of reflections for refinement.
<i>R</i>-factors based on <i>F</i>^2^ are statistically about twice as large
as those based on <i>F</i>, and <i>R</i>- factors based on ALL data will be
even larger.
;
_reflns_number_total     1949
_reflns_number_gt     1781
_reflns_threshold_expression     I>2\s(I)
_refine_ls_structure_factor_coef     Fsqd
_refine_ls_matrix_type     full
_refine_ls_R_factor_all     0.0432
_refine_ls_R_factor_gt     0.0384
_refine_ls_wR_factor_gt     0.0905
_refine_ls_wR_factor_ref     0.0934
_refine_ls_goodness_of_fit_ref     1.141
_refine_ls_restrained_S_all     1.141
_refine_ls_number_reflns     1949
_refine_ls_number_parameters     233
_refine_ls_number_restraints     1
_refine_ls_hydrogen_treatment     mixed
_refine_ls_weighting_scheme     calc
_refine_ls_weighting_details
         'calc w=1/[\s^2^(Fo^2^)+(0.0454P)^2^+0.0637P] where P=(Fo^2^+2Fc^2^)/3'
_atom_sites_solution_hydrogens     geom
_atom_sites_solution_primary     direct
_atom_sites_solution_secondary     difmap
_refine_ls_shift/su_max     0.000
_refine_ls_shift/su_mean     0.000
_refine_diff_density_max     0.274
_refine_diff_density_min     -0.230
_refine_ls_extinction_method     none
_refine_ls_extinction_coef     ?
_refine_ls_abs_structure_details     none
loop_
    _atom_type_symbol
    _atom_type_description
    _atom_type_scat_dispersion_real
    _atom_type_scat_dispersion_imag
    _atom_type_scat_source
    'C' 'C' 0.0033 0.0000
                         'International Tables Vol C Tables 4.2.6.8 and 6.1.1.4'
    'H' 'H' 0.0000 0.0000
                         'International Tables Vol C Tables 4.2.6.8 and 6.1.1.4'
    'N' 'N' 0.0061 0.0000
                         'International Tables Vol C Tables 4.2.6.8 and 6.1.1.4'
    'O' 'O' 0.0106 0.0000
                         'International Tables Vol C Tables 4.2.6.8 and 6.1.1.4'
_computing_data_collection     'APEX2 (Bruker, 2009)'
_computing_cell_refinement     'SAINT (Bruker, 2009)'
_computing_data_reduction     'SAINT (Bruker, 2009)'
_computing_structure_solution     'SHELXTL (Sheldrick, 2008)'
_computing_structure_refinement     'SHELXTL (Sheldrick, 2008)'
_computing_molecular_graphics     'SHELXTL (Sheldrick, 2008)'
_computing_publication_material
                             'SHELXTL (Sheldrick, 2008) and PLATON (Spek, 2009)'
loop_
    _atom_site_type_symbol
    _atom_site_label
    _atom_site_fract_x
    _atom_site_fract_y
    _atom_site_fract_z
    _atom_site_U_iso_or_equiv
    _atom_site_adp_type
    _atom_site_calc_flag
    _atom_site_refinement_flags
    _atom_site_occupancy
    _atom_site_symmetry_multiplicity
    _atom_site_disorder_assembly
    _atom_site_disorder_group
    O O1 -0.07419(19) -0.1334(2) 0.34014(17) 0.0232(4) Uani d . 1 1 . .
    O O2 -0.0062(2) -0.1221(2) 0.12218(17) 0.0211(4) Uani d . 1 1 . .
    O O3 0.21206(18) 0.18228(18) -0.05777(17) 0.0182(3) Uani d . 1 1 . .
    O O4 0.3782(2) 0.2819(2) -0.27523(17) 0.0208(4) Uani d . 1 1 . .
    N N1 0.2349(2) 0.0546(2) 0.1933(2) 0.0153(4) Uani d . 1 1 . .
    N N2 -0.1227(2) 0.4135(2) 0.2298(2) 0.0195(4) Uani d . 1 1 . .
    C C1 0.4611(3) 0.1047(2) 0.0751(2) 0.0155(4) Uani d . 1 1 . .
    C C2 0.3695(3) 0.1726(2) -0.0437(2) 0.0170(5) Uani d . 1 1 . .
    C C3 0.4555(3) 0.2223(3) -0.1530(2) 0.0171(5) Uani d . 1 1 . .
    C C4 0.6201(3) 0.2052(3) -0.1389(3) 0.0197(5) Uani d . 1 1 . .
    H H4 0.6748 0.2395 -0.2126 0.024 Uiso calc R 1 1 . .
    C C5 0.7084(3) 0.1396(3) -0.0203(3) 0.0201(5) Uani d . 1 1 . .
    H H5 0.8216 0.1306 -0.0129 0.024 Uiso calc R 1 1 . .
    C C6 0.6296(3) 0.0881(3) 0.0856(3) 0.0189(5) Uani d . 1 1 . .
    H H6 0.6881 0.0413 0.1659 0.023 Uiso calc R 1 1 . .
    C C7 0.3873(3) 0.0479(3) 0.1886(2) 0.0159(4) Uani d . 1 1 . .
    H H7 0.4539 0.0024 0.2653 0.019 Uiso calc R 1 1 . .
    C C8 0.1609(3) -0.0021(3) 0.3116(2) 0.0155(4) Uani d . 1 1 . .
    H H8 0.2412 -0.0673 0.3675 0.019 Uiso calc R 1 1 . .
    C C9 0.0139(3) -0.0931(3) 0.2577(2) 0.0163(5) Uani d . 1 1 . .
    C C10 0.1237(3) 0.1170(3) 0.4127(2) 0.0170(4) Uani d . 1 1 . .
    H H10A 0.0851 0.0722 0.4957 0.020 Uiso calc R 1 1 . .
    H H10B 0.2245 0.1686 0.4482 0.020 Uiso calc R 1 1 . .
    C C11 0.0013(3) 0.2246(3) 0.3481(2) 0.0172(5) Uani d . 1 1 . .
    C C12 -0.1594(3) 0.2345(3) 0.3819(2) 0.0158(4) Uani d . 1 1 . .
    C C13 -0.2460(3) 0.1543(3) 0.4697(2) 0.0182(5) Uani d . 1 1 . .
    H H13 -0.1991 0.0732 0.5208 0.022 Uiso calc R 1 1 . .
    C C14 -0.4016(3) 0.1962(3) 0.4803(3) 0.0200(5) Uani d . 1 1 . .
    H H14 -0.4619 0.1427 0.5389 0.024 Uiso calc R 1 1 . .
    C C15 -0.4712(3) 0.3162(3) 0.4059(3) 0.0227(5) Uani d . 1 1 . .
    H H15 -0.5772 0.3437 0.4167 0.027 Uiso calc R 1 1 . .
    C C16 -0.3889(3) 0.3954(3) 0.3172(3) 0.0205(5) Uani d . 1 1 . .
    H H16 -0.4373 0.4754 0.2654 0.025 Uiso calc R 1 1 . .
    C C17 -0.2323(3) 0.3536(3) 0.3065(2) 0.0176(5) Uani d . 1 1 . .
    C C18 0.0167(3) 0.3350(3) 0.2562(2) 0.0189(5) Uani d . 1 1 . .
    H H18 0.1109 0.3548 0.2160 0.023 Uiso calc R 1 1 . .
    H H1N1 0.171(3) 0.093(4) 0.108(3) 0.034(8) Uiso d . 1 1 . .
    H H1N2 -0.141(3) 0.490(4) 0.171(3) 0.024(7) Uiso d . 1 1 . .
    H H1O2 -0.084(4) -0.187(4) 0.102(3) 0.033(8) Uiso d . 1 1 . .
    H H1O4 0.273(4) 0.292(4) -0.278(3) 0.046(10) Uiso d . 1 1 . .
loop_
    _atom_site_aniso_label
    _atom_site_aniso_U_11
    _atom_site_aniso_U_22
    _atom_site_aniso_U_33
    _atom_site_aniso_U_12
    _atom_site_aniso_U_13
    _atom_site_aniso_U_23
    O1 0.0195(8) 0.0321(10) 0.0189(8) -0.0065(7) 0.0056(6) 0.0020(8)
    O2 0.0196(8) 0.0255(10) 0.0191(8) -0.0075(7) 0.0058(6) -0.0043(7)
    O3 0.0124(7) 0.0216(8) 0.0210(8) 0.0019(6) 0.0043(6) 0.0020(7)
    O4 0.0162(8) 0.0266(9) 0.0208(8) 0.0010(7) 0.0069(7) 0.0035(7)
    N1 0.0142(9) 0.0166(9) 0.0157(9) 0.0013(7) 0.0039(7) 0.0001(8)
    N2 0.0194(10) 0.0179(10) 0.0228(10) 0.0010(8) 0.0087(8) 0.0028(9)
    C1 0.0137(10) 0.0168(11) 0.0166(10) -0.0014(8) 0.0039(8) -0.0031(9)
    C2 0.0143(10) 0.0162(11) 0.0208(11) 0.0007(8) 0.0041(8) -0.0019(9)
    C3 0.0169(10) 0.0152(11) 0.0197(11) -0.0008(9) 0.0047(8) -0.0017(9)
    C4 0.0170(11) 0.0221(13) 0.0218(11) -0.0026(9) 0.0086(9) -0.0004(10)
    C5 0.0121(10) 0.0234(12) 0.0250(11) -0.0021(9) 0.0037(9) -0.0021(10)
    C6 0.0146(10) 0.0225(12) 0.0191(11) -0.0006(9) 0.0012(8) 0.0003(10)
    C7 0.0159(10) 0.0144(10) 0.0169(10) -0.0006(8) 0.0006(8) -0.0024(9)
    C8 0.0136(10) 0.0182(11) 0.0149(10) 0.0002(9) 0.0028(8) 0.0010(9)
    C9 0.0122(10) 0.0162(11) 0.0203(11) 0.0004(8) 0.0022(8) 0.0021(9)
    C10 0.0150(10) 0.0200(12) 0.0165(10) 0.0012(9) 0.0040(8) -0.0001(9)
    C11 0.0166(10) 0.0182(11) 0.0170(10) -0.0010(9) 0.0032(8) -0.0026(9)
    C12 0.0150(10) 0.0177(11) 0.0152(10) -0.0004(9) 0.0043(8) -0.0036(9)
    C13 0.0195(11) 0.0182(12) 0.0171(10) 0.0007(9) 0.0038(8) -0.0011(9)
    C14 0.0181(11) 0.0202(12) 0.0230(11) -0.0031(9) 0.0080(9) -0.0011(10)
    C15 0.0166(11) 0.0228(13) 0.0300(13) -0.0003(9) 0.0074(9) -0.0049(11)
    C16 0.0188(11) 0.0161(11) 0.0272(12) 0.0033(8) 0.0054(9) -0.0002(10)
    C17 0.0182(11) 0.0168(11) 0.0189(11) -0.0017(9) 0.0065(8) -0.0021(9)
    C18 0.0166(11) 0.0207(12) 0.0200(11) -0.0007(9) 0.0048(9) -0.0036(10)
_geom_special_details
;
All e.s.d.'s (except the e.s.d. in the dihedral angle between two l.s. planes)
are estimated using the full covariance matrix. The cell e.s.d.'s are taken
into account individually in the estimation of e.s.d.'s in distances, angles
and torsion angles; correlations between e.s.d.'s in cell parameters are only
used when they are defined by crystal symmetry. An approximate (isotropic)
treatment of cell e.s.d.'s is used for estimating e.s.d.'s involving l.s.
planes.
;
loop_
    _geom_bond_atom_site_label_1
    _geom_bond_atom_site_label_2
    _geom_bond_site_symmetry_2
    _geom_bond_distance
    _geom_bond_publ_flag
    O1 C9 . 1.218(3) ?
    O2 C9 . 1.301(3) ?
    O2 H1O2 . 0.89(3) ?
    O3 C2 . 1.318(3) ?
    O4 C3 . 1.361(3) ?
    O4 H1O4 . 0.89(3) ?
    N1 C7 . 1.295(3) ?
    N1 C8 . 1.465(3) ?
    N1 H1N1 . 0.97(3) ?
    N2 C18 . 1.375(3) ?
    N2 C17 . 1.378(3) ?
    N2 H1N2 . 0.90(3) ?
    C1 C2 . 1.417(3) ?
    C1 C6 . 1.419(3) ?
    C1 C7 . 1.426(3) ?
    C2 C3 . 1.429(3) ?
    C3 C4 . 1.384(3) ?
    C4 C5 . 1.395(3) ?
    C4 H4 . 0.9500 ?
    C5 C6 . 1.373(3) ?
    C5 H5 . 0.9500 ?
    C6 H6 . 0.9500 ?
    C7 H7 . 0.9500 ?
    C8 C9 . 1.525(3) ?
    C8 C10 . 1.530(3) ?
    C8 H8 . 1.0000 ?
    C10 C11 . 1.501(3) ?
    C10 H10A . 0.9900 ?
    C10 H10B . 0.9900 ?
    C11 C18 . 1.367(4) ?
    C11 C12 . 1.442(3) ?
    C12 C13 . 1.405(3) ?
    C12 C17 . 1.409(3) ?
    C13 C14 . 1.387(3) ?
    C13 H13 . 0.9500 ?
    C14 C15 . 1.403(4) ?
    C14 H14 . 0.9500 ?
    C15 C16 . 1.382(4) ?
    C15 H15 . 0.9500 ?
    C16 C17 . 1.396(3) ?
    C16 H16 . 0.9500 ?
    C18 H18 . 0.9500 ?
loop_
    _geom_angle_atom_site_label_1
    _geom_angle_atom_site_label_2
    _geom_angle_atom_site_label_3
    _geom_angle_site_symmetry_1
    _geom_angle_site_symmetry_3
    _geom_angle
    _geom_angle_publ_flag
    C9 O2 H1O2 . . 110(2) ?
    C3 O4 H1O4 . . 115(2) ?
    C7 N1 C8 . . 123.31(19) ?
    C7 N1 H1N1 . . 115.0(18) ?
    C8 N1 H1N1 . . 121.5(18) ?
    C18 N2 C17 . . 108.2(2) ?
    C18 N2 H1N2 . . 126.3(17) ?
    C17 N2 H1N2 . . 125.5(17) ?
    C2 C1 C6 . . 121.6(2) ?
    C2 C1 C7 . . 121.40(19) ?
    C6 C1 C7 . . 117.0(2) ?
    O3 C2 C1 . . 122.1(2) ?
    O3 C2 C3 . . 121.2(2) ?
    C1 C2 C3 . . 116.62(19) ?
    O4 C3 C4 . . 118.2(2) ?
    O4 C3 C2 . . 121.44(19) ?
    C4 C3 C2 . . 120.3(2) ?
    C3 C4 C5 . . 122.3(2) ?
    C3 C4 H4 . . 118.9 ?
    C5 C4 H4 . . 118.9 ?
    C6 C5 C4 . . 119.1(2) ?
    C6 C5 H5 . . 120.4 ?
    C4 C5 H5 . . 120.4 ?
    C5 C6 C1 . . 120.1(2) ?
    C5 C6 H6 . . 119.9 ?
    C1 C6 H6 . . 119.9 ?
    N1 C7 C1 . . 123.8(2) ?
    N1 C7 H7 . . 118.1 ?
    C1 C7 H7 . . 118.1 ?
    N1 C8 C9 . . 111.15(18) ?
    N1 C8 C10 . . 111.87(19) ?
    C9 C8 C10 . . 112.33(18) ?
    N1 C8 H8 . . 107.0 ?
    C9 C8 H8 . . 107.0 ?
    C10 C8 H8 . . 107.0 ?
    O1 C9 O2 . . 124.9(2) ?
    O1 C9 C8 . . 119.9(2) ?
    O2 C9 C8 . . 115.22(19) ?
    C11 C10 C8 . . 114.84(18) ?
    C11 C10 H10A . . 108.6 ?
    C8 C10 H10A . . 108.6 ?
    C11 C10 H10B . . 108.6 ?
    C8 C10 H10B . . 108.6 ?
    H10A C10 H10B . . 107.5 ?
    C18 C11 C12 . . 106.1(2) ?
    C18 C11 C10 . . 129.5(2) ?
    C12 C11 C10 . . 124.3(2) ?
    C13 C12 C17 . . 119.6(2) ?
    C13 C12 C11 . . 133.6(2) ?
    C17 C12 C11 . . 106.9(2) ?
    C14 C13 C12 . . 118.5(2) ?
    C14 C13 H13 . . 120.8 ?
    C12 C13 H13 . . 120.8 ?
    C13 C14 C15 . . 121.1(2) ?
    C13 C14 H14 . . 119.5 ?
    C15 C14 H14 . . 119.5 ?
    C16 C15 C14 . . 121.4(2) ?
    C16 C15 H15 . . 119.3 ?
    C14 C15 H15 . . 119.3 ?
    C15 C16 C17 . . 117.7(2) ?
    C15 C16 H16 . . 121.2 ?
    C17 C16 H16 . . 121.2 ?
    N2 C17 C16 . . 130.1(2) ?
    N2 C17 C12 . . 108.1(2) ?
    C16 C17 C12 . . 121.8(2) ?
    C11 C18 N2 . . 110.8(2) ?
    C11 C18 H18 . . 124.6 ?
    N2 C18 H18 . . 124.6 ?
loop_
    _geom_torsion_atom_site_label_1
    _geom_torsion_atom_site_label_2
    _geom_torsion_atom_site_label_3
    _geom_torsion_atom_site_label_4
    _geom_torsion_site_symmetry_1
    _geom_torsion_site_symmetry_2
    _geom_torsion_site_symmetry_3
    _geom_torsion_site_symmetry_4
    _geom_torsion
    _geom_torsion_publ_flag
    C6 C1 C2 O3 . . . . 176.6(2) ?
    C7 C1 C2 O3 . . . . -2.4(3) ?
    C6 C1 C2 C3 . . . . 0.5(3) ?
    C7 C1 C2 C3 . . . . -178.4(2) ?
    O3 C2 C3 O4 . . . . 0.3(3) ?
    C1 C2 C3 O4 . . . . 176.4(2) ?
    O3 C2 C3 C4 . . . . -177.1(2) ?
    C1 C2 C3 C4 . . . . -1.0(3) ?
    O4 C3 C4 C5 . . . . -177.2(2) ?
    C2 C3 C4 C5 . . . . 0.3(4) ?
    C3 C4 C5 C6 . . . . 0.9(4) ?
    C4 C5 C6 C1 . . . . -1.3(4) ?
    C2 C1 C6 C5 . . . . 0.6(4) ?
    C7 C1 C6 C5 . . . . 179.6(2) ?
    C8 N1 C7 C1 . . . . -179.0(2) ?
    C2 C1 C7 N1 . . . . -0.7(4) ?
    C6 C1 C7 N1 . . . . -179.7(2) ?
    C7 N1 C8 C9 . . . . -132.3(2) ?
    C7 N1 C8 C10 . . . . 101.2(2) ?
    N1 C8 C9 O1 . . . . -170.5(2) ?
    C10 C8 C9 O1 . . . . -44.3(3) ?
    N1 C8 C9 O2 . . . . 9.7(3) ?
    C10 C8 C9 O2 . . . . 135.9(2) ?
    N1 C8 C10 C11 . . . . 64.4(2) ?
    C9 C8 C10 C11 . . . . -61.5(3) ?
    C8 C10 C11 C18 . . . . -75.8(3) ?
    C8 C10 C11 C12 . . . . 108.5(3) ?
    C18 C11 C12 C13 . . . . -179.4(2) ?
    C10 C11 C12 C13 . . . . -2.8(4) ?
    C18 C11 C12 C17 . . . . -0.2(2) ?
    C10 C11 C12 C17 . . . . 176.4(2) ?
    C17 C12 C13 C14 . . . . -0.5(3) ?
    C11 C12 C13 C14 . . . . 178.6(2) ?
    C12 C13 C14 C15 . . . . -0.3(3) ?
    C13 C14 C15 C16 . . . . 1.3(4) ?
    C14 C15 C16 C17 . . . . -1.3(4) ?
    C18 N2 C17 C16 . . . . 178.8(2) ?
    C18 N2 C17 C12 . . . . -0.3(3) ?
    C15 C16 C17 N2 . . . . -178.5(2) ?
    C15 C16 C17 C12 . . . . 0.5(4) ?
    C13 C12 C17 N2 . . . . 179.6(2) ?
    C11 C12 C17 N2 . . . . 0.3(2) ?
    C13 C12 C17 C16 . . . . 0.4(3) ?
    C11 C12 C17 C16 . . . . -178.9(2) ?
    C12 C11 C18 N2 . . . . 0.0(3) ?
    C10 C11 C18 N2 . . . . -176.3(2) ?
    C17 N2 C18 C11 . . . . 0.2(3) ?
loop_
    _geom_hbond_atom_site_label_D
    _geom_hbond_atom_site_label_H
    _geom_hbond_atom_site_label_A
    _geom_hbond_site_symmetry_A
    _geom_hbond_distance_DH
    _geom_hbond_distance_HA
    _geom_hbond_distance_DA
    _geom_hbond_angle_DHA
    _geom_hbond_publ_flag
    N1 H1N1 O3 . 0.97(3) 1.86(3) 2.646(2) 136(2) yes
    N2 H1N2 O3 2_555 0.90(3) 2.13(3) 3.020(2) 170(2) yes
    O2 H1O2 O3 2_545 0.89(3) 1.64(4) 2.526(2) 174(4) yes
    O4 H1O4 O3 . 0.89(3) 2.45(3) 2.823(2) 106(2) yes
    O4 H1O4 O1 2_555 0.89(3) 1.83(3) 2.665(2) 156(3) yes
    C7 H7 O4 2_645 0.95 2.49 3.197(3) 132 yes
data_global
_journal_date_recd_electronic     2011-08-04
_journal_date_accepted     2011-08-05
_journal_name_full     'Acta Crystallographica, Section E'
_journal_year     2011
_journal_volume     67
_journal_issue      9
_journal_page_first     o2389
_journal_page_last     o2389
_journal_paper_category     QO
_journal_coeditor_code     HB6347
_publ_contact_author_name     'Siang Guan Teoh'
_publ_contact_author_address
;
School of Chemical Sciences, Universiti Sains Malaysia, Minden, Penang,
Malaysia,
;
_publ_contact_author_email     sgteoh@usm.my
_publ_contact_author_fax     ?
_publ_contact_author_phone     ?
_publ_section_title
;\
(<i>E</i>)-2-{[1-Carboxy-2-(1<i>H</i>-indol-3-yl)ethyliminio]methyl}-6-\
hydroxyphenolate
;
loop_
    _publ_author_name
    _publ_author_footnote
    _publ_author_address
    'Ba-Salamah, Salah Ahmed' .
;
School of Chemical Sciences, Universiti Sains Malaysia, Minden, Penang,
Malaysia
;
    'Eltayeb, Naser Eltaher' .
;
School of Chemical Sciences, Universiti Sains Malaysia, Minden, Penang,
Malaysia
and
Department of Chemistry, International University of Africa, Sudan
;
    'Teoh, Siang Guan' .
;
School of Chemical Sciences, Universiti Sains Malaysia, Minden, Penang,
Malaysia
;
    'Lo, Kong Mun' .
;
Chemistry Department, Faculty of Science,
University of Malaya, Malaysia
;
