# Supplementary material for: (E)-2-{[1-Carb­oxy-2-(1H-indol-3-yl)ethyl­iminio]meth­yl}-6-hy­droxy­phenolate
Source: Acta Crystallogr Sect E Struct Rep Online. 2011 Aug 27;67(Pt 9):o2389. doi: 10.1107/S1600536811031709 (PMC3200592; doi:10.1107/S1600536811031709)
Supplement: Supplementary file 2 [file e-67-o2389-Isup2.hkl]

# 
# h,k,l, Fc-squared, Fo-squared, sigma(Fo-squared) and status flag 
# 
data_I
_shelx_title ' ck81_0m in P2(1)' 
_shelx_refln_list_code          4 
_shelx_F_calc_maximum       86.72 
_exptl_crystal_F_000       340.00 
_reflns_d_resolution_high  0.7481 
 
loop_ 
 _symmetry_equiv_pos_as_xyz 
 'x, y, z' 
 '-x, y+1/2, -z' 
 
_cell_length_a     8.4351 
_cell_length_b     9.3038 
_cell_length_c     9.5023 
_cell_angle_alpha  90.000 
_cell_angle_beta   98.683 
_cell_angle_gamma  90.000 
 
_shelx_F_squared_multiplier     1.000 
 
loop_ 
 _refln_index_h 
 _refln_index_k 
 _refln_index_l 
 _refln_F_squared_calc 
 _refln_F_squared_meas 
 _refln_F_squared_sigma 
 _refln_observed_status 
   1   0   0        3.16        4.54      0.38 o 
   2   0   0      380.86      422.98     13.48 o 
   3   0   0      147.63      145.84      5.77 o 
   4   0   0       11.27       10.83      1.73 o 
   5   0   0     1547.19     1687.62     72.84 o 
   6   0   0        0.02        0.16      0.79 o 
   7   0   0        1.04        0.59      1.56 o 
   8   0   0      758.55      688.73     24.47 o 
   9   0   0        4.63        5.06      2.34 o 
  10   0   0       15.38       14.87      3.53 o 
  11   0   0       50.58       50.99      6.27 o 
   1   1   0     1317.95     1320.10     22.55 o 
   2   1   0      393.15      392.52      6.58 o 
   3   1   0      279.36      276.90      5.25 o 
   4   1   0      856.74      958.52     17.18 o 
   5   1   0       68.88       74.97      2.51 o 
   6   1   0       94.27       99.34      4.57 o 
   7   1   0       29.01       26.93      2.38 o 
   8   1   0      134.02      106.09      5.03 o 
   9   1   0       66.83       56.10      3.97 o 
  10   1   0       25.66       28.16      3.63 o 
  11   1   0       15.14       20.67      2.95 o 
   0   2   0     1902.62     2111.02     61.73 o 
   1   2   0     3453.38     3477.22     73.05 o 
   2   2   0     2774.40     2808.05     44.33 o 
   3   2   0      467.52      466.28      8.68 o 
   4   2   0      111.30      114.58      2.85 o 
   5   2   0      153.84      169.87      3.97 o 
   6   2   0       46.48       42.28      2.70 o 
   7   2   0       41.01       37.01      2.78 o 
   8   2   0        5.36        3.96      1.43 o 
   9   2   0       13.33       11.78      2.04 o 
  10   2   0       24.68       23.49      2.87 o 
   1   3   0      419.43      397.99      9.09 o 
   2   3   0      298.27      315.79      6.65 o 
   3   3   0      200.62      213.37      4.15 o 
   4   3   0      194.80      199.14      4.40 o 
   5   3   0       31.58       35.62      1.68 o 
   6   3   0       47.39       42.56      2.61 o 
   7   3   0       44.54       39.50      2.85 o 
   8   3   0      276.66      264.89      9.97 o 
   9   3   0       10.58       11.48      2.02 o 
  10   3   0       20.07       18.66      3.15 o 
   0   4   0     1406.10     1500.05     44.92 o 
   1   4   0      588.65      574.56     13.27 o 
   2   4   0       99.47       92.04      3.63 o 
   3   4   0      144.97      145.95      3.57 o 
   4   4   0      194.81      190.90      4.04 o 
   5   4   0       83.05       75.51      2.57 o 
   6   4   0       54.07       53.32      2.57 o 
   7   4   0       43.14       41.65      2.47 o 
   8   4   0       46.92       44.95      2.91 o 
   9   4   0       64.88       55.85      4.75 o 
  10   4   0       40.56       37.74      4.18 o 
   1   5   0       60.13       62.65      2.16 o 
   2   5   0      491.37      492.93      9.38 o 
   3   5   0      498.16      524.58     10.05 o 
   4   5   0       49.23       47.93      2.07 o 
   5   5   0      179.52      167.68      4.33 o 
   6   5   0        2.18        2.00      1.16 o 
   7   5   0      202.42      179.89      6.42 o 
   8   5   0       68.92       69.24      5.52 o 
   9   5   0       14.91       13.87      2.68 o 
  10   5   0       20.83       20.78      3.42 o 
   0   6   0      765.00      805.23     25.65 o 
   1   6   0      138.76      131.05      4.15 o 
   2   6   0      194.28      193.29      4.36 o 
   3   6   0      110.81      107.57      5.02 o 
   4   6   0      132.92      116.85      3.48 o 
   5   6   0      428.08      403.23      9.47 o 
   6   6   0       22.02       23.24      2.37 o 
   7   6   0       45.06       46.50      3.49 o 
   8   6   0       54.58       55.32      4.74 o 
   9   6   0        9.95       16.39      6.15 o 
   1   7   0      116.19      114.10      3.98 o 
   2   7   0       71.66       70.31      3.74 o 
   3   7   0       35.96       31.83      1.95 o 
   4   7   0       62.82       63.85      3.19 o 
   5   7   0      363.16      364.58      9.12 o 
   6   7   0      300.16      302.98      8.21 o 
   7   7   0       40.24       33.09      3.08 o 
   8   7   0       42.14       43.69      3.70 o 
   9   7   0        0.74        2.15      1.96 o 
   0   8   0        0.98        1.28      1.85 o 
   1   8   0      190.53      184.21      8.06 o 
   2   8   0      137.91      133.73      4.30 o 
   3   8   0       42.67       38.51      2.26 o 
   4   8   0       25.87       25.17      2.39 o 
   5   8   0       57.34       67.10      4.63 o 
   6   8   0       51.54       54.72      3.86 o 
   7   8   0      127.12      118.95      5.48 o 
   8   8   0       44.19       50.12      3.98 o 
   1   9   0       38.54       35.11      4.11 o 
   2   9   0       48.48       43.40      5.47 o 
   3   9   0      295.18      297.43      8.84 o 
   4   9   0        7.58        8.33      1.43 o 
   5   9   0       30.77       37.34      2.80 o 
   6   9   0      157.70      160.07     11.25 o 
   7   9   0       65.57       69.75      4.28 o 
   0  10   0       36.45       40.98      4.52 o 
   1  10   0       30.38       34.10      3.74 o 
   2  10   0      169.81      165.04      6.21 o 
   3  10   0       39.51       34.49      3.09 o 
   4  10   0      109.59      110.26      6.65 o 
   5  10   0       54.38       62.04      5.09 o 
   6  10   0       58.36       68.89     10.56 o 
   1  11   0       40.56       46.06      3.65 o 
   2  11   0       75.95       73.59      4.62 o 
   3  11   0       13.88       15.17      3.55 o 
   4  11   0        0.25       -0.59      1.56 o 
   5  11   0       16.99       18.44      3.06 o 
   0  12   0       17.99       20.24      4.27 o 
   1  12   0       19.71       15.69      2.68 o 
   2  12   0        9.28       10.69      2.33 o 
 -11   0   1       57.60       75.90      7.49 o 
 -10   0   1       75.30       71.97      7.62 o 
  -9   0   1       26.45       16.52      3.35 o 
  -8   0   1       64.27       44.72      9.85 o 
  -7   0   1        0.34       -0.80      1.43 o 
  -6   0   1       41.75       44.58      4.04 o 
  -5   0   1      103.16      118.71      7.66 o 
  -4   0   1       35.42       43.30      3.27 o 
  -3   0   1        0.01        0.40      0.82 o 
  -2   0   1        6.85        6.73      0.71 o 
  -1   0   1     2360.73     2654.27     64.51 o 
   0   0   1       57.05       56.58      1.37 o 
   1   0   1        6.48        3.85      0.45 o 
   2   0   1      151.91      154.32      5.02 o 
   3   0   1     1539.01     1566.49     38.35 o 
   4   0   1       22.57       16.89      1.94 o 
   5   0   1       45.52       39.63      2.51 o 
   6   0   1       53.90       55.17      3.17 o 
   7   0   1      135.80      126.44      6.82 o 
   8   0   1       82.89       62.67      7.45 o 
   9   0   1        2.29        3.25      3.16 o 
  10   0   1       11.28       11.19      3.09 o 
 -11   1   1       51.49       58.85      4.69 o 
 -10   1   1        4.88        4.87      1.81 o 
  -9   1   1        2.25        1.04      1.30 o 
  -8   1   1      175.58      146.76      5.67 o 
  -7   1   1       24.73       24.30      2.35 o 
  -6   1   1        6.05        6.79      1.43 o 
  -5   1   1      195.45      215.30      6.21 o 
  -4   1   1     1609.45     1980.19     49.46 o 
  -3   1   1      382.45      408.95     11.16 o 
  -2   1   1       33.72       31.37      1.13 o 
  -1   1   1      240.62      261.05      6.37 o 
   0   1   1     1299.53     1337.12     33.74 o 
   1   1   1     1849.29     1880.94     31.94 o 
   2   1   1      216.51      198.57      3.93 o 
   3   1   1      519.55      528.96      9.22 o 
   4   1   1      398.51      427.60      8.18 o 
   5   1   1      412.36      443.36      8.64 o 
   6   1   1      110.72      114.06      3.62 o 
   7   1   1      121.34      107.58      4.36 o 
   8   1   1       10.63        6.94      1.58 o 
   9   1   1       79.91       74.53      4.63 o 
  10   1   1        1.31        0.09      1.44 o 
 -11   2   1       48.60       61.00      4.73 o 
 -10   2   1       33.48       29.98      3.56 o 
  -9   2   1       22.87       21.08      2.55 o 
  -8   2   1      116.18      121.09      5.19 o 
  -7   2   1      737.18      714.67     17.52 o 
  -6   2   1       41.51       43.12      2.79 o 
  -5   2   1       33.29       38.75      2.40 o 
  -4   2   1      280.77      321.05      7.28 o 
  -3   2   1      284.91      299.61      6.37 o 
  -2   2   1       59.96       77.12      2.45 o 
  -1   2   1      943.71     1003.22     19.04 o 
   0   2   1     1373.67     1481.29     21.80 o 
   1   2   1     6114.86     6158.52    107.67 o 
   2   2   1      290.46      258.30      4.62 o 
   3   2   1      272.88      268.96      4.66 o 
   4   2   1      363.47      376.55      6.81 o 
   5   2   1        6.14        4.20      0.68 o 
   6   2   1       15.88       17.11      1.87 o 
   7   2   1       10.23       11.06      1.64 o 
   8   2   1       22.90       23.64      2.47 o 
   9   2   1       57.72       54.35      3.90 o 
  10   2   1       17.85       16.69      2.56 o 
 -10   3   1       19.95       24.22      2.83 o 
  -9   3   1       19.72       25.04      2.75 o 
  -8   3   1       93.31       94.84      4.72 o 
  -7   3   1      101.52       99.75      4.46 o 
  -6   3   1      492.75      490.71     12.37 o 
  -5   3   1      151.27      162.30      6.30 o 
  -4   3   1      580.07      613.49     11.45 o 
  -3   3   1       81.51       80.31      2.53 o 
  -2   3   1      307.80      309.21      6.55 o 
  -1   3   1     1106.71     1063.80     20.34 o 
   0   3   1     1662.82     1688.11     36.54 o 
   1   3   1     3713.86     3980.34     73.74 o 
   2   3   1     1073.09     1118.11     19.51 o 
   3   3   1      444.94      437.74      9.05 o 
   4   3   1      886.73      873.98     14.69 o 
   5   3   1       81.08       77.40      2.39 o 
   6   3   1      168.24      167.08      4.48 o 
   7   3   1       90.78       84.44      3.61 o 
   8   3   1       75.98       73.38      3.82 o 
   9   3   1        0.15        1.38      1.14 o 
  10   3   1        5.45        9.27      4.84 o 
 -10   4   1       35.93       37.62      4.20 o 
  -9   4   1        3.22        2.01      1.66 o 
  -8   4   1        9.18        6.07      1.61 o 
  -7   4   1      260.29      230.48      7.79 o 
  -6   4   1       98.33       88.12      4.23 o 
  -5   4   1       88.43       88.07      3.14 o 
  -4   4   1       92.80       86.12      3.49 o 
  -3   4   1       97.52      100.97      2.97 o 
  -2   4   1      166.79      150.05      3.43 o 
  -1   4   1      204.29      212.53      6.08 o 
   0   4   1      121.19      122.01      2.71 o 
   1   4   1      264.64      298.08      7.30 o 
   2   4   1      197.52      205.82      4.93 o 
   3   4   1       93.67       91.93      2.33 o 
   4   4   1       78.58       67.76      2.18 o 
   5   4   1       43.85       44.76      1.92 o 
   6   4   1      410.89      392.34      8.45 o 
   7   4   1       62.42       54.29      2.80 o 
   8   4   1       14.73        7.33      2.13 o 
   9   4   1       31.27       27.56      3.41 o 
  10   4   1       33.54       37.04      5.48 o 
 -10   5   1       15.79       18.80      5.34 o 
  -9   5   1       48.66       54.53      4.81 o 
  -8   5   1       36.18       33.21      4.91 o 
  -7   5   1      119.96      113.01     10.06 o 
  -6   5   1      169.83      159.15      5.86 o 
  -5   5   1       29.83       26.42      2.12 o 
  -4   5   1      282.17      294.54      6.29 o 
  -3   5   1       41.34       40.68      1.84 o 
  -2   5   1      169.86      181.74      4.58 o 
  -1   5   1      457.93      423.14      8.87 o 
   0   5   1      124.60      106.08      3.50 o 
   1   5   1      248.21      287.73      7.40 o 
   2   5   1      389.18      405.26      8.81 o 
   3   5   1       40.11       42.15      1.61 o 
   4   5   1      312.72      302.12      6.46 o 
   5   5   1       30.68       33.65      2.23 o 
   6   5   1      128.45      107.67      5.21 o 
   7   5   1       28.67       26.41      2.85 o 
   8   5   1       51.82       52.43      3.89 o 
   9   5   1       99.92       93.96      7.50 o 
  10   5   1        9.98        8.93      2.54 o 
  -9   6   1       65.52       59.64      6.30 o 
  -8   6   1      116.70      114.63      5.99 o 
  -7   6   1       80.49       73.68      4.42 o 
  -6   6   1      109.39       92.83      5.45 o 
  -5   6   1       91.80       86.56      4.17 o 
  -4   6   1       43.40       43.36      1.98 o 
  -3   6   1      232.60      239.30      5.36 o 
  -2   6   1      242.82      234.76      6.39 o 
  -1   6   1      126.59      116.61      3.29 o 
   0   6   1       34.17       34.13      1.84 o 
   1   6   1       29.93       35.96      2.38 o 
   2   6   1      240.91      244.77      6.55 o 
   3   6   1       57.04       53.98      2.43 o 
   4   6   1       21.63       26.28      2.00 o 
   5   6   1      287.72      285.42      7.34 o 
   6   6   1       92.78       83.88      6.91 o 
   7   6   1        5.92        6.49      1.63 o 
   8   6   1       82.72       81.82      7.67 o 
   9   6   1        8.20        9.56      2.46 o 
  -9   7   1       18.69       22.21      3.37 o 
  -8   7   1       29.31       29.19      3.10 o 
  -7   7   1       90.91       82.45      5.95 o 
  -6   7   1       66.65       63.84      3.56 o 
  -5   7   1      157.59      144.08      4.77 o 
  -4   7   1      346.31      336.22      7.46 o 
  -3   7   1      223.80      221.76      5.86 o 
  -2   7   1      121.37      128.55      3.86 o 
  -1   7   1      126.69      122.08      4.69 o 
   0   7   1       32.50       32.63      2.32 o 
   1   7   1      241.06      233.57     13.80 o 
   2   7   1       40.46       37.31      2.31 o 
   3   7   1      117.50      117.40      4.56 o 
   4   7   1      142.86      144.99      4.20 o 
   5   7   1      106.35      105.69      4.74 o 
   6   7   1       64.65       63.99      3.63 o 
   7   7   1       45.87       47.62      3.67 o 
   8   7   1      110.49      114.45     10.45 o 
   9   7   1       12.88        7.05      3.15 o 
  -8   8   1       26.85       25.26      3.04 o 
  -7   8   1      172.75      178.83      6.23 o 
  -6   8   1       42.86       38.94      2.88 o 
  -5   8   1      126.84      126.78      5.43 o 
  -4   8   1       40.26       37.39      2.68 o 
  -3   8   1       38.25       39.52      3.82 o 
  -2   8   1      139.57      122.60      5.32 o 
  -1   8   1      112.46      115.21      5.04 o 
   0   8   1       40.32       37.15      2.65 o 
   1   8   1      101.13       91.18      5.35 o 
   2   8   1       46.30       44.69      2.95 o 
   3   8   1       66.72       67.74      3.41 o 
   4   8   1      112.77      111.15      5.14 o 
   5   8   1       40.01       44.09      2.97 o 
   6   8   1       91.41       90.46      4.51 o 
   7   8   1        4.09        2.83      1.43 o 
   8   8   1        5.70        5.62      2.04 o 
  -7   9   1       11.37       12.33      2.05 o 
  -6   9   1      367.73      379.92     10.52 o 
  -5   9   1      122.79      128.47      5.49 o 
  -4   9   1       35.52       35.10      3.01 o 
  -3   9   1       13.37       15.32      2.08 o 
  -2   9   1       61.94       59.94      4.66 o 
  -1   9   1      350.23      321.86     10.52 o 
   0   9   1       79.22       81.04      3.85 o 
   1   9   1       29.55       24.46      2.43 o 
   2   9   1       63.26       64.86      4.41 o 
   3   9   1       17.83       17.72      2.67 o 
   4   9   1       16.97       17.53      2.01 o 
   5   9   1       59.86       56.92      3.95 o 
   6   9   1       13.88       13.51      2.00 o 
   7   9   1      154.94      169.43      6.47 o 
  -6  10   1       13.46       12.59      2.75 o 
  -5  10   1       29.15       33.73      3.73 o 
  -4  10   1       31.54       30.33      3.47 o 
  -3  10   1       30.21       31.81      2.99 o 
  -2  10   1       47.93       43.70      3.82 o 
  -1  10   1        1.09       -0.17      1.17 o 
   0  10   1       39.56       45.79      5.36 o 
   1  10   1       52.23       56.71      3.85 o 
   2  10   1       55.62       54.12      3.80 o 
   3  10   1       10.26        4.16      2.52 o 
   4  10   1       29.37       35.06      3.44 o 
   5  10   1       22.36       22.74      3.79 o 
   6  10   1      193.01      232.86     13.63 o 
  -5  11   1       46.48       50.24      4.72 o 
  -4  11   1       11.22       13.83      2.93 o 
  -3  11   1       25.81       25.17      2.87 o 
  -2  11   1       13.79       11.63      1.99 o 
  -1  11   1        7.12        6.06      1.86 o 
   0  11   1      100.68      115.40     11.47 o 
   1  11   1       47.12       45.84      3.71 o 
   2  11   1        8.37       11.87      2.12 o 
   3  11   1       37.06       36.92      3.48 o 
   4  11   1       42.89       47.45      5.51 o 
  -2  12   1        4.12        3.99      1.70 o 
  -1  12   1       22.45       18.59      3.29 o 
   0  12   1       10.97        7.65      3.89 o 
   1  12   1        7.65        6.47      2.14 o 
   2  12   1        2.02        0.25      1.58 o 
 -11   0   2        3.13        4.53      2.86 o 
 -10   0   2       97.31      101.35      8.26 o 
  -9   0   2        7.42        6.20      3.66 o 
  -8   0   2      108.36      117.28      7.53 o 
  -7   0   2      126.02      140.72      7.44 o 
  -6   0   2        2.48        2.70      1.50 o 
  -5   0   2        0.19        0.13      1.07 o 
  -4   0   2       44.18       36.89      2.60 o 
  -3   0   2       68.80       72.55      2.82 o 
  -2   0   2     1885.97     2095.75     43.94 o 
  -1   0   2      287.13      264.46      8.48 o 
   0   0   2      860.23      831.91     20.11 o 
   1   0   2     2346.82     2290.24     47.28 o 
   2   0   2       47.04       48.92      1.87 o 
   3   0   2      426.48      426.61     11.32 o 
   4   0   2       37.98       40.42      2.24 o 
   5   0   2      394.95      389.61      9.52 o 
   6   0   2       59.51       63.20      3.83 o 
   7   0   2        3.88        6.31      1.96 o 
   8   0   2       87.30       73.71      6.18 o 
   9   0   2        1.41       -1.11      1.64 o 
  10   0   2       51.61       51.79      7.37 o 
 -11   1   2        8.19        7.30      2.28 o 
 -10   1   2       79.10       85.31      5.32 o 
  -9   1   2       52.85       50.71      4.97 o 
  -8   1   2      161.45      154.78      5.87 o 
  -7   1   2      188.07      174.34      6.01 o 
  -6   1   2      110.35      116.34      3.64 o 
  -5   1   2      285.96      357.03     11.44 o 
  -4   1   2       75.31       80.03      2.61 o 
  -3   1   2      222.84      257.05      5.21 o 
  -2   1   2      887.95      947.96     23.32 o 
  -1   1   2       92.04       84.47      2.49 o 
   0   1   2     3628.26     3688.67     67.66 o 
   1   1   2     3422.12     3274.79     60.22 o 
   2   1   2      307.71      303.51      5.38 o 
   3   1   2      341.70      344.89      6.19 o 
   4   1   2      574.24      569.75      9.95 o 
   5   1   2      556.38      521.45     10.09 o 
   6   1   2       90.71       87.08      2.63 o 
   7   1   2       61.99       65.82      4.68 o 
   8   1   2      194.22      188.43      6.55 o 
   9   1   2       18.25       13.84      2.17 o 
  10   1   2        6.28        5.62      1.93 o 
 -11   2   2       41.84       55.29      4.51 o 
 -10   2   2       58.95       58.93      4.75 o 
  -9   2   2       14.00       16.08      2.36 o 
  -8   2   2      366.85      349.05     10.21 o 
  -7   2   2       28.72       30.38      3.99 o 
  -6   2   2       88.26       95.59      5.12 o 
  -5   2   2      201.03      214.21      8.62 o 
  -4   2   2       33.89       40.59      2.96 o 
  -3   2   2       81.58       92.94      4.38 o 
  -2   2   2      122.50      141.19      3.90 o 
  -1   2   2      132.49      122.82      2.67 o 
   0   2   2     7520.65     7894.23    144.28 o 
   1   2   2      750.91      704.69     15.34 o 
   2   2   2      396.41      428.51      8.00 o 
   3   2   2      783.38      812.14     13.53 o 
   4   2   2        2.63        3.11      0.57 o 
   5   2   2      278.38      272.53      5.14 o 
   6   2   2        9.78        8.28      1.06 o 
   7   2   2        4.53        4.40      1.31 o 
   8   2   2       37.98       33.88      3.42 o 
   9   2   2       13.21       16.27      2.30 o 
  10   2   2       24.10       30.40      3.32 o 
 -10   3   2       48.73       49.82      4.60 o 
  -9   3   2       44.55       32.71      3.11 o 
  -8   3   2       22.27       24.81      2.54 o 
  -7   3   2       30.03       30.30      2.84 o 
  -6   3   2       23.74       26.94      2.24 o 
  -5   3   2       55.78       52.75      4.16 o 
  -4   3   2      284.52      296.62      7.75 o 
  -3   3   2     1496.85     1609.70     28.96 o 
  -2   3   2       57.62       56.59      1.97 o 
  -1   3   2      298.24      330.88      6.26 o 
   0   3   2     1759.41     1829.92     35.95 o 
   1   3   2      150.76      139.99      3.74 o 
   2   3   2      293.00      301.39      5.98 o 
   3   3   2      194.22      184.85      3.78 o 
   4   3   2       64.96       57.39      1.85 o 
   5   3   2       69.21       58.02      2.01 o 
   6   3   2      324.18      312.76      7.06 o 
   7   3   2      116.95      112.25      4.22 o 
   8   3   2       24.64       22.61      2.20 o 
   9   3   2       41.73       33.36      5.64 o 
  10   3   2       18.85       22.14      3.29 o 
 -10   4   2       41.80       39.13      4.79 o 
  -9   4   2       94.17       87.51      5.10 o 
  -8   4   2      188.11      172.52      7.31 o 
  -7   4   2      202.07      204.38      7.84 o 
  -6   4   2       78.92       82.28      4.33 o 
  -5   4   2      201.62      195.75      5.32 o 
  -4   4   2      180.09      193.70      5.01 o 
  -3   4   2      178.52      195.62      5.04 o 
  -2   4   2      688.56      699.63     12.77 o 
  -1   4   2      758.52      765.31     13.72 o 
   0   4   2      829.29      818.01     14.49 o 
   1   4   2      360.37      355.06     14.96 o 
   2   4   2      370.63      377.19     10.80 o 
   3   4   2       24.25       28.26      1.76 o 
   4   4   2       30.91       29.01      1.95 o 
   5   4   2      915.19      922.01     15.85 o 
   6   4   2      116.79      104.41      3.46 o 
   7   4   2       25.05       21.25      2.37 o 
   8   4   2       43.98       43.55      4.09 o 
   9   4   2        0.57       -0.20      1.50 o 
  10   4   2        9.59       10.22      2.60 o 
 -10   5   2        3.36        1.55      1.84 o 
  -9   5   2       36.35       33.93      3.81 o 
  -8   5   2       43.15       43.19      6.99 o 
  -7   5   2      119.29      113.95      5.63 o 
  -6   5   2      361.78      331.04      8.28 o 
  -5   5   2      346.88      342.73      8.22 o 
  -4   5   2       64.95       67.37      2.83 o 
  -3   5   2       70.81       75.66      2.46 o 
  -2   5   2      507.04      517.41      9.90 o 
  -1   5   2       14.51       14.73      0.96 o 
   0   5   2     1148.39     1144.03     20.11 o 
   1   5   2      591.57      594.08     13.73 o 
   2   5   2       69.42       78.28      3.14 o 
   3   5   2       84.71       85.37      3.03 o 
   4   5   2      243.83      255.24      6.53 o 
   5   5   2      662.01      641.02     15.50 o 
   6   5   2      187.36      187.45     11.66 o 
   7   5   2       22.73       20.09      2.48 o 
   8   5   2      240.77      218.19     11.64 o 
   9   5   2       40.56       34.25      3.88 o 
  -9   6   2       32.47       26.48      6.60 o 
  -8   6   2       12.01       12.01      2.40 o 
  -7   6   2      230.77      225.05     11.01 o 
  -6   6   2      154.30      155.83      5.68 o 
  -5   6   2      101.93       94.56      3.66 o 
  -4   6   2       58.96       52.24      2.73 o 
  -3   6   2       85.25       88.32      3.35 o 
  -2   6   2       99.82       99.29      3.33 o 
  -1   6   2      123.21      118.39      2.87 o 
   0   6   2      455.25      466.49     10.05 o 
   1   6   2      184.07      184.14      9.58 o 
   2   6   2       24.93       25.18      2.06 o 
   3   6   2       26.25       28.38      2.25 o 
   4   6   2      198.32      196.48      5.04 o 
   5   6   2      135.71      127.75      4.39 o 
   6   6   2       25.15       21.98      2.39 o 
   7   6   2       78.09       70.93      5.51 o 
   8   6   2      120.97      115.71      7.56 o 
   9   6   2        1.74        2.63      1.94 o 
  -9   7   2       30.82       38.00      7.29 o 
  -8   7   2       71.38       79.37      5.01 o 
  -7   7   2       89.90      106.13      5.56 o 
  -6   7   2       13.73       16.20      1.90 o 
  -5   7   2      135.18      140.57      5.16 o 
  -4   7   2       21.08       19.14      2.16 o 
  -3   7   2      161.97      156.85      4.58 o 
  -2   7   2        7.08        6.88      0.98 o 
  -1   7   2      160.13      156.24      6.24 o 
   0   7   2       10.41       13.10      1.47 o 
   1   7   2       72.73       75.49      3.64 o 
   2   7   2      110.07      105.25      4.11 o 
   3   7   2      177.33      177.20      5.20 o 
   4   7   2       44.98       43.94      2.72 o 
   5   7   2       52.33       47.34      2.91 o 
   6   7   2       55.64       48.58      3.22 o 
   7   7   2      128.56      130.28      6.41 o 
   8   7   2        6.14        1.95      1.56 o 
  -8   8   2       14.67       13.71      2.35 o 
  -7   8   2       46.97       53.78      3.65 o 
  -6   8   2        9.09        9.20      1.69 o 
  -5   8   2       27.09       27.36      2.30 o 
  -4   8   2      182.01      179.07      5.42 o 
  -3   8   2        1.95        2.89      1.22 o 
  -2   8   2      154.16      159.02      5.52 o 
  -1   8   2       29.08       29.77      2.47 o 
   0   8   2       24.71       25.92      2.06 o 
   1   8   2       16.04       12.68      1.76 o 
   2   8   2        6.78        6.00      1.44 o 
   3   8   2       18.22       16.44      1.81 o 
   4   8   2      125.09      125.67      7.05 o 
   5   8   2       41.71       49.42      3.61 o 
   6   8   2        9.49        8.54      1.70 o 
   7   8   2       20.07       22.65      2.85 o 
   8   8   2       26.04       28.14      3.25 o 
  -7   9   2       34.25       45.15      3.12 o 
  -6   9   2       28.36       32.58      3.26 o 
  -5   9   2        5.13        4.61      2.33 o 
  -4   9   2        9.38       13.60      2.47 o 
  -3   9   2       77.82       73.78      4.32 o 
  -2   9   2       51.48       51.16      3.50 o 
  -1   9   2       16.52       17.14      2.08 o 
   0   9   2       84.75       80.03      3.85 o 
   1   9   2       75.83       78.37      4.33 o 
   2   9   2       11.89       16.02      1.83 o 
   3   9   2        4.41        3.82      1.25 o 
   4   9   2       42.34       41.11      3.84 o 
   5   9   2       13.02        7.62      1.82 o 
   6   9   2        7.87       10.00      2.78 o 
   7   9   2      111.88      131.32      8.05 o 
  -6  10   2       33.48       40.79      3.84 o 
  -5  10   2       77.16       88.68      5.37 o 
  -4  10   2       18.06       20.69      2.66 o 
  -3  10   2       27.56       26.55      2.84 o 
  -2  10   2       64.31       68.96      5.22 o 
  -1  10   2      107.94      102.83      4.98 o 
   0  10   2       16.52       11.29      1.94 o 
   1  10   2       35.42       34.06      3.03 o 
   2  10   2       71.85       68.37      6.79 o 
   3  10   2       29.54       29.56      2.92 o 
   4  10   2        6.01        1.92      1.90 o 
   5  10   2        9.25       10.16      2.39 o 
   6  10   2       36.57       35.99      4.13 o 
  -5  11   2      132.20      164.61      7.55 o 
  -4  11   2        6.21        6.20      2.04 o 
  -3  11   2       47.23       49.04      6.51 o 
  -2  11   2      130.74      133.06      7.02 o 
  -1  11   2       36.14       41.86      3.99 o 
   0  11   2       28.04       32.11      4.36 o 
   1  11   2        1.01       -0.51      1.28 o 
   2  11   2       19.69       23.65      3.38 o 
   3  11   2       80.47       95.71      6.48 o 
   4  11   2       10.46        8.73      3.05 o 
  -2  12   2        9.87        5.22      1.96 o 
  -1  12   2      142.13      171.23     10.79 o 
   0  12   2       18.19       18.51      4.19 o 
   1  12   2       12.59       14.25      3.86 o 
   2  12   2       62.96       56.65      9.85 o 
 -11   0   3       20.84       32.50      8.25 o 
 -10   0   3        2.93        2.11      2.36 o 
  -9   0   3       96.26      107.74      8.06 o 
  -8   0   3       58.30       68.56      6.10 o 
  -7   0   3      198.33      214.31      9.91 o 
  -6   0   3       95.68       96.28      5.65 o 
  -5   0   3      176.17      205.60      6.35 o 
  -4   0   3        0.00        1.27      0.71 o 
  -3   0   3      102.46      105.97      4.71 o 
  -2   0   3       52.52       54.58      2.47 o 
  -1   0   3      142.38      143.81      5.50 o 
   0   0   3      170.60      198.93      4.70 o 
   1   0   3      888.42      890.28     18.91 o 
   2   0   3       10.24        9.75      0.94 o 
   3   0   3       72.27       73.43      2.68 o 
   4   0   3       44.89       52.96      2.62 o 
   5   0   3       20.23       23.29      2.10 o 
   6   0   3      517.87      500.72     14.44 o 
   7   0   3       45.87       55.87      7.66 o 
   8   0   3       12.21       18.41      3.35 o 
   9   0   3        0.72       -0.05      2.27 o 
  10   0   3        0.98        2.71      2.41 o 
 -11   1   3        1.43        3.49      1.94 o 
 -10   1   3        8.62       12.27      3.48 o 
  -9   1   3       17.46       23.40      2.75 o 
  -8   1   3       16.94       16.94      2.22 o 
  -7   1   3      173.79      194.22      7.61 o 
  -6   1   3      137.60      155.82      5.76 o 
  -5   1   3        3.52        5.61      1.24 o 
  -4   1   3      339.77      382.86      6.84 o 
  -3   1   3      504.99      539.61      9.84 o 
  -2   1   3      559.81      568.36     11.23 o 
  -1   1   3      889.80      828.72     15.99 o 
   0   1   3      228.80      234.36      5.08 o 
   1   1   3      359.97      345.20      6.40 o 
   2   1   3       17.20       25.88      1.41 o 
   3   1   3       46.81       47.01      2.15 o 
   4   1   3      261.56      260.78      4.82 o 
   5   1   3      168.47      165.91      3.86 o 
   6   1   3      186.86      181.31      4.26 o 
   7   1   3       59.84       56.99      3.09 o 
   8   1   3       45.92       47.19      3.49 o 
   9   1   3       76.70       70.22      4.51 o 
  10   1   3       34.62       30.51      3.29 o 
 -11   2   3       60.96       65.14      4.87 o 
 -10   2   3       27.56       24.96      3.06 o 
  -9   2   3       62.22       59.61      4.20 o 
  -8   2   3       92.87       93.39      4.97 o 
  -7   2   3      979.86     1013.63     23.98 o 
  -6   2   3      157.55      157.99      4.64 o 
  -5   2   3       22.97       23.84      1.94 o 
  -4   2   3      341.91      364.00      9.78 o 
  -3   2   3      256.26      286.33      8.70 o 
  -2   2   3      903.14      903.69     19.81 o 
  -1   2   3      217.39      216.84      4.29 o 
   0   2   3      846.91      830.75     16.10 o 
   1   2   3     1387.37     1414.62     26.79 o 
   2   2   3      136.68      129.50      3.89 o 
   3   2   3       77.27       82.66      2.74 o 
   4   2   3        4.58        5.88      0.77 o 
   5   2   3      264.90      259.69      5.06 o 
   6   2   3      904.49      863.97     14.15 o 
   7   2   3       20.59       21.88      1.78 o 
   8   2   3       39.91       35.76      2.73 o 
   9   2   3        8.09        7.80      1.67 o 
  10   2   3       25.06       29.58      4.66 o 
 -10   3   3       39.39       43.61      4.52 o 
  -9   3   3       24.75       27.33      3.37 o 
  -8   3   3       74.94       72.87      5.13 o 
  -7   3   3      816.34      849.61     23.84 o 
  -6   3   3      472.37      467.72     25.84 o 
  -5   3   3       21.54       22.28      1.96 o 
  -4   3   3      309.96      330.43      8.49 o 
  -3   3   3       82.32       83.33      2.74 o 
  -2   3   3      868.70      908.39     16.21 o 
  -1   3   3      253.39      250.24      5.05 o 
   0   3   3      158.58      169.86      3.34 o 
   1   3   3     1725.18     1842.90     34.86 o 
   2   3   3      738.90      815.24     18.12 o 
   3   3   3       11.95       14.15      1.11 o 
   4   3   3       44.56       36.96      1.67 o 
   5   3   3       17.08       16.31      1.20 o 
   6   3   3      327.28      304.49      5.93 o 
   7   3   3       64.95       71.68      3.28 o 
   8   3   3       41.38       35.12      3.62 o 
   9   3   3       64.35       61.37      7.96 o 
  10   3   3        8.60        6.52      2.44 o 
 -10   4   3       12.85       11.74      2.73 o 
  -9   4   3       25.14       24.54      3.23 o 
  -8   4   3       45.01       40.85      3.85 o 
  -7   4   3       66.35       56.05      5.04 o 
  -6   4   3     1014.19     1043.63     27.57 o 
  -5   4   3      105.50      104.90      4.17 o 
  -4   4   3      312.42      304.47      6.51 o 
  -3   4   3       96.57       99.06      2.61 o 
  -2   4   3      194.69      206.20      4.51 o 
  -1   4   3       85.36       89.51      6.00 o 
   0   4   3       86.63       82.81      3.52 o 
   1   4   3      661.51      743.53     13.54 o 
   2   4   3      299.37      320.79      7.30 o 
   3   4   3        7.86        7.34      0.95 o 
   4   4   3       28.68       28.83      2.09 o 
   5   4   3       48.38       46.22      1.95 o 
   6   4   3       76.82       66.58      3.93 o 
   7   4   3       87.70       89.69      4.90 o 
   8   4   3       13.47       16.73      2.69 o 
   9   4   3        3.78        4.35      1.99 o 
 -10   5   3       10.08        7.64      2.29 o 
  -9   5   3        6.18        5.55      2.08 o 
  -8   5   3       68.07       58.53      4.01 o 
  -7   5   3      114.27      109.03      4.28 o 
  -6   5   3      202.36      193.71      5.13 o 
  -5   5   3      258.87      249.61      5.90 o 
  -4   5   3      148.94      161.83      5.14 o 
  -3   5   3      410.57      449.09      8.95 o 
  -2   5   3       84.70       91.13      2.67 o 
  -1   5   3      300.96      306.26      6.81 o 
   0   5   3     1088.96     1093.91     19.35 o 
   1   5   3      461.10      479.50     11.47 o 
   2   5   3       22.65       18.98      1.75 o 
   3   5   3       87.09       88.07      4.24 o 
   4   5   3      170.42      155.88      5.29 o 
   5   5   3       37.21       33.81      2.38 o 
   6   5   3       14.51       11.51      1.82 o 
   7   5   3       21.73       21.04      2.44 o 
   8   5   3       36.65       38.55      5.08 o 
   9   5   3       23.40       16.95      3.02 o 
  -9   6   3        1.68        1.98      1.84 o 
  -8   6   3       20.22       20.87      2.94 o 
  -7   6   3       20.19       17.70      2.25 o 
  -6   6   3       10.61        9.93      2.05 o 
  -5   6   3       36.00       32.96      1.95 o 
  -4   6   3       70.09       78.02      3.06 o 
  -3   6   3      217.97      199.83      4.86 o 
  -2   6   3       72.46       66.38      2.33 o 
  -1   6   3       46.24       46.53      2.15 o 
   0   6   3      167.32      168.33      4.55 o 
   1   6   3      686.21      652.66     15.30 o 
   2   6   3        1.38        1.40      0.88 o 
   3   6   3        1.89        0.22      0.96 o 
   4   6   3       16.06       17.37      1.78 o 
   5   6   3       16.67       16.28      1.84 o 
   6   6   3        8.27        6.14      1.53 o 
   7   6   3       25.20       25.57      2.95 o 
   8   6   3       51.78       48.22      3.99 o 
   9   6   3       20.29       26.10      6.40 o 
  -9   7   3       28.36       30.01      3.86 o 
  -8   7   3      121.01      125.21      7.32 o 
  -7   7   3        7.46        5.04      1.76 o 
  -6   7   3       53.65       55.74      3.07 o 
  -5   7   3       70.11       63.52      3.10 o 
  -4   7   3      370.01      367.59      7.43 o 
  -3   7   3      134.01      132.02      3.80 o 
  -2   7   3       59.73       59.23      3.62 o 
  -1   7   3       65.70       61.20      3.27 o 
   0   7   3      254.80      237.49      6.20 o 
   1   7   3       64.18       67.97      3.44 o 
   2   7   3       34.85       33.73      2.56 o 
   3   7   3        1.42        1.03      1.07 o 
   4   7   3        3.82        4.56      1.19 o 
   5   7   3      127.12      144.90      5.48 o 
   6   7   3       10.55        9.59      2.20 o 
   7   7   3       13.35        9.05      2.76 o 
   8   7   3        2.48        0.77      1.63 o 
  -8   8   3       19.21       22.52      2.89 o 
  -7   8   3        4.18        3.42      1.37 o 
  -6   8   3       15.64       11.37      1.68 o 
  -5   8   3       95.11       97.56      5.23 o 
  -4   8   3      156.33      155.20      5.74 o 
  -3   8   3       74.81       80.09      4.27 o 
  -2   8   3       74.70       80.01      4.17 o 
  -1   8   3      146.08      146.03      5.12 o 
   0   8   3      187.25      173.72      5.86 o 
   1   8   3      224.53      234.99      7.22 o 
   2   8   3       13.03       10.07      1.65 o 
   3   8   3        8.25        7.60      1.64 o 
   4   8   3       93.58       91.30      6.16 o 
   5   8   3       52.89       50.69      4.34 o 
   6   8   3       36.48       40.96      5.31 o 
   7   8   3        4.39        2.10      1.92 o 
  -7   9   3       12.29       14.08      2.51 o 
  -6   9   3       11.33       15.39      2.73 o 
  -5   9   3       33.87       31.81      3.06 o 
  -4   9   3      106.09      118.48      5.63 o 
  -3   9   3      106.87      108.41      5.54 o 
  -2   9   3      129.90      142.53      6.77 o 
  -1   9   3      125.93      132.40      5.18 o 
   0   9   3       62.79       67.34      4.09 o 
   1   9   3        9.71       10.58      1.79 o 
   2   9   3       11.40        6.80      2.34 o 
   3   9   3       48.97       51.53      3.79 o 
   4   9   3        7.51        9.69      2.60 o 
   5   9   3       13.11       13.68      4.24 o 
   6   9   3       22.66       25.46      3.48 o 
  -6  10   3       31.13       29.04      3.31 o 
  -5  10   3        5.61        7.73      2.08 o 
  -4  10   3       57.77       65.55      4.39 o 
  -3  10   3        8.18        9.22      2.09 o 
  -2  10   3        9.67       10.96      2.01 o 
  -1  10   3      109.66      113.62      5.28 o 
   0  10   3        4.16        3.65      1.83 o 
   1  10   3       13.74       11.90      2.53 o 
   2  10   3        8.26        7.40      2.19 o 
   3  10   3       28.80       30.51      3.69 o 
   4  10   3       36.80       36.68      3.39 o 
   5  10   3       31.40       39.82      4.52 o 
  -4  11   3        9.57       11.10      3.42 o 
  -3  11   3       12.04       11.32      3.46 o 
  -2  11   3       19.46       19.20      4.06 o 
  -1  11   3      193.43      197.12     15.36 o 
   0  11   3       27.05       33.04     12.00 o 
   1  11   3       13.04       10.68      2.60 o 
   2  11   3       17.07       15.54      4.10 o 
   3  11   3       52.12       60.77      6.93 o 
   4  11   3       74.33       81.96      7.67 o 
  -1  12   3       49.02       59.23      6.87 o 
   0  12   3       37.21       33.16      5.23 o 
 -11   0   4      119.37      153.47     15.32 o 
 -10   0   4       15.93       17.45      3.68 o 
  -9   0   4        0.00        0.23      2.86 o 
  -8   0   4      131.67      151.08      8.39 o 
  -7   0   4      575.39      655.73     28.41 o 
  -6   0   4     1824.39     1948.09     61.25 o 
  -5   0   4       48.76       42.05      2.58 o 
  -4   0   4       41.21       39.60      2.45 o 
  -3   0   4       29.71       41.08      2.41 o 
  -2   0   4       90.44      103.85      4.64 o 
  -1   0   4     1524.50     1463.46     35.88 o 
   0   0   4        0.00        0.12      0.60 o 
   1   0   4      627.86      638.30     13.96 o 
   2   0   4      922.11      929.76     23.18 o 
   3   0   4      129.97      134.51      4.05 o 
   4   0   4        5.93        2.59      1.48 o 
   5   0   4        4.94        4.47      1.14 o 
   6   0   4      406.47      384.66     10.12 o 
   7   0   4      344.65      321.11     13.21 o 
   8   0   4        6.50        4.06      2.19 o 
   9   0   4        1.67       -1.03      2.10 o 
  10   0   4       16.32       27.72      4.64 o 
 -11   1   4       59.17       66.03      4.96 o 
 -10   1   4       53.85       62.37      5.72 o 
  -9   1   4       17.80       13.75      2.24 o 
  -8   1   4       51.46       49.46      3.60 o 
  -7   1   4       95.47      100.77      4.86 o 
  -6   1   4       78.69       79.70      4.81 o 
  -5   1   4      310.90      333.34      6.71 o 
  -4   1   4      318.93      366.98      6.71 o 
  -3   1   4      323.53      361.56      7.20 o 
  -2   1   4     1038.95     1016.33     19.70 o 
  -1   1   4       98.73       98.15      2.92 o 
   0   1   4      705.53      703.28     13.81 o 
   1   1   4       97.89       93.94      2.16 o 
   2   1   4      735.17      785.14     13.01 o 
   3   1   4       37.14       35.12      1.74 o 
   4   1   4        3.13        2.80      0.81 o 
   5   1   4      257.96      230.46      4.42 o 
   6   1   4      438.35      408.65      7.54 o 
   7   1   4       37.57       36.01      2.33 o 
   8   1   4       48.82       50.97      3.96 o 
   9   1   4       40.90       45.39      3.33 o 
  10   1   4       57.99       74.12      7.57 o 
 -10   2   4       15.78       16.76      3.04 o 
  -9   2   4       88.79       95.56      6.30 o 
  -8   2   4       20.85       22.53      2.91 o 
  -7   2   4       71.87       72.31      8.57 o 
  -6   2   4      238.47      250.78      7.29 o 
  -5   2   4      282.53      281.54     10.50 o 
  -4   2   4      354.48      375.20      8.33 o 
  -3   2   4      236.06      258.00      5.58 o 
  -2   2   4      530.44      563.93     11.54 o 
  -1   2   4      288.30      286.01      6.15 o 
   0   2   4       56.69       61.55      2.21 o 
   1   2   4        6.75        7.43      0.93 o 
   2   2   4        3.00        6.35      0.97 o 
   3   2   4       81.37      100.47      3.18 o 
   4   2   4       53.09       51.65      2.51 o 
   5   2   4      219.42      202.30      4.66 o 
   6   2   4       11.86        9.61      1.06 o 
   7   2   4       30.25       35.34      2.34 o 
   8   2   4       55.79       56.26      3.55 o 
   9   2   4       13.57        9.33      2.49 o 
 -10   3   4        2.28        3.55      3.01 o 
  -9   3   4        4.53        5.30      2.03 o 
  -8   3   4        7.32        6.13      2.04 o 
  -7   3   4       44.52       38.22      4.19 o 
  -6   3   4       73.30       72.99      7.94 o 
  -5   3   4        6.16        7.33      1.38 o 
  -4   3   4       30.56       28.88      1.79 o 
  -3   3   4      126.70      123.66      4.79 o 
  -2   3   4      432.56      482.19     10.09 o 
  -1   3   4       17.34       23.45      1.22 o 
   0   3   4      112.05      115.19      4.68 o 
   1   3   4     1402.95     1389.25     29.95 o 
   2   3   4     1060.88     1047.51     23.05 o 
   3   3   4      101.18       91.83      3.50 o 
   4   3   4       53.49       47.73      2.45 o 
   5   3   4      249.32      242.49      6.15 o 
   6   3   4       27.06       26.62      1.63 o 
   7   3   4       29.45       25.83      2.63 o 
   8   3   4       43.91       37.82      3.80 o 
   9   3   4       68.51       68.74      5.44 o 
 -10   4   4       10.69       16.99      3.09 o 
  -9   4   4       10.82       10.11      2.50 o 
  -8   4   4       16.73       10.97      2.47 o 
  -7   4   4      170.91      177.81      7.37 o 
  -6   4   4        7.14        5.94      1.46 o 
  -5   4   4       45.18       43.39      3.74 o 
  -4   4   4       68.67       72.18      2.89 o 
  -3   4   4      175.37      185.63      4.38 o 
  -2   4   4      373.94      361.94      7.87 o 
  -1   4   4       99.92      109.37      3.10 o 
   0   4   4       34.97       37.72      1.58 o 
   1   4   4      238.00      239.64      5.72 o 
   2   4   4        4.00        3.45      1.09 o 
   3   4   4       49.36       48.25      2.54 o 
   4   4   4       26.07       25.35      1.84 o 
   5   4   4       57.90       64.43      3.23 o 
   6   4   4       59.07       60.70      2.97 o 
   7   4   4       88.59       84.56      6.97 o 
   8   4   4       10.74       11.29      2.46 o 
   9   4   4        2.21        1.53      1.84 o 
 -10   5   4       22.73       26.30      4.64 o 
  -9   5   4        6.14        6.01      2.28 o 
  -8   5   4       59.01       52.92      4.79 o 
  -7   5   4       76.33       78.87      4.46 o 
  -6   5   4       31.76       31.10      2.35 o 
  -5   5   4       40.10       39.18      2.52 o 
  -4   5   4        6.58        7.28      1.00 o 
  -3   5   4      108.10      105.10      3.09 o 
  -2   5   4       17.90       15.89      1.62 o 
  -1   5   4       52.87       48.42      3.28 o 
   0   5   4       19.30       14.95      1.17 o 
   1   5   4      238.32      237.55      5.93 o 
   2   5   4       56.64       55.65      2.75 o 
   3   5   4       97.21      102.46      3.54 o 
   4   5   4       28.46       30.51      2.59 o 
   5   5   4       76.53       71.06      3.54 o 
   6   5   4       11.02       16.18      2.52 o 
   7   5   4       37.32       35.45      3.15 o 
   8   5   4        2.05        4.06      1.70 o 
   9   5   4       40.11       40.29      4.44 o 
  -9   6   4        4.12        5.14      2.19 o 
  -8   6   4       65.77       69.54      5.29 o 
  -7   6   4        2.98        1.64      1.29 o 
  -6   6   4      111.57      107.37      4.40 o 
  -5   6   4      186.95      186.13      4.61 o 
  -4   6   4       15.54       12.57      1.28 o 
  -3   6   4       46.34       48.04      2.29 o 
  -2   6   4       72.38       76.16      2.88 o 
  -1   6   4      238.83      248.19      6.78 o 
   0   6   4      265.57      248.42      6.99 o 
   1   6   4       93.90       98.00      3.80 o 
   2   6   4       30.83       36.19      2.48 o 
   3   6   4      163.31      155.83      6.51 o 
   4   6   4       18.49       12.93      3.24 o 
   5   6   4      109.05      122.08      5.96 o 
   6   6   4       12.70       10.88      2.28 o 
   7   6   4       43.98       43.61      6.65 o 
   8   6   4       47.32       55.23      5.10 o 
  -9   7   4       16.06       17.90      3.18 o 
  -8   7   4        4.33        5.20      1.86 o 
  -7   7   4       14.39       11.75      2.60 o 
  -6   7   4       29.34       26.84      2.20 o 
  -5   7   4      248.04      243.74      5.68 o 
  -4   7   4       29.63       25.08      1.71 o 
  -3   7   4      121.77      122.99      3.70 o 
  -2   7   4       31.09       33.28      3.22 o 
  -1   7   4      238.39      240.31      6.91 o 
   0   7   4      337.63      323.93      8.86 o 
   1   7   4      255.96      248.39     12.91 o 
   2   7   4       56.52       50.33      3.92 o 
   3   7   4       17.12       16.83      2.47 o 
   4   7   4       35.51       31.99      4.50 o 
   5   7   4       39.60       40.16      4.51 o 
   6   7   4        1.57        0.37      1.46 o 
   7   7   4       81.91      100.90      6.72 o 
  -8   8   4       48.12       51.86      4.16 o 
  -7   8   4        6.98        6.28      1.79 o 
  -6   8   4       13.60       13.55      1.78 o 
  -5   8   4       52.34       51.68      3.70 o 
  -4   8   4       26.42       29.94      2.73 o 
  -3   8   4       90.74       90.53      4.37 o 
  -2   8   4      156.73      162.35     11.26 o 
  -1   8   4        7.32        4.90      1.58 o 
   0   8   4      418.48      411.14     13.02 o 
   1   8   4      266.01      254.19      9.21 o 
   2   8   4       51.95       45.83      4.01 o 
   3   8   4       73.61       59.71      5.07 o 
   4   8   4      122.88      125.34      5.78 o 
   5   8   4       11.06       12.38      2.11 o 
   6   8   4       46.83       53.26      4.80 o 
   7   8   4       27.40       33.80      4.09 o 
  -7   9   4       38.55       43.99      3.94 o 
  -6   9   4        9.60       15.87      2.51 o 
  -5   9   4       61.73       62.63      4.25 o 
  -4   9   4       59.27       65.01      4.17 o 
  -3   9   4       46.39       48.77      4.17 o 
  -2   9   4       94.47      102.60      7.87 o 
  -1   9   4       21.13       20.70      3.60 o 
   0   9   4      283.20      265.05      9.73 o 
   1   9   4        7.55        7.17      2.14 o 
   2   9   4       15.23       16.07      2.72 o 
   3   9   4        5.17        1.29      1.55 o 
   4   9   4       34.59       34.78      3.28 o 
   5   9   4       64.96       75.84      9.01 o 
   6   9   4        3.50        1.63      2.57 o 
  -6  10   4       14.61       14.74      4.20 o 
  -5  10   4       28.99       27.42      5.64 o 
  -4  10   4       62.25       74.16     13.34 o 
  -3  10   4       63.79       63.44      6.64 o 
  -2  10   4       26.45       25.99      4.47 o 
  -1  10   4      248.10      255.40     12.23 o 
   0  10   4       11.73       11.88      3.20 o 
   1  10   4        0.24        3.23      1.88 o 
   2  10   4       24.54       21.03      3.22 o 
   3  10   4       12.35       10.91      2.21 o 
   4  10   4       27.58       29.28      3.25 o 
   5  10   4       13.93       20.62      5.28 o 
  -4  11   4        3.22        0.97      2.61 o 
  -3  11   4       38.24       31.24      5.15 o 
  -2  11   4        7.80       11.96      3.50 o 
  -1  11   4       28.59       26.69      4.59 o 
   0  11   4       21.69       20.08      4.12 o 
   1  11   4       16.81       19.44      3.18 o 
   2  11   4       38.04       41.95      4.40 o 
   3  11   4       14.58       23.68      3.58 o 
 -10   0   5        0.61        1.36      2.17 o 
  -9   0   5        0.07        3.22      2.95 o 
  -8   0   5        0.50       -1.64      1.64 o 
  -7   0   5      625.85      678.34     34.35 o 
  -6   0   5      234.60      234.70     14.56 o 
  -5   0   5       29.85       29.77      2.19 o 
  -4   0   5       95.69       94.89      9.38 o 
  -3   0   5       87.33       85.71      3.62 o 
  -2   0   5       31.35       29.49      2.73 o 
  -1   0   5      194.18      181.56      5.70 o 
   0   0   5      252.04      245.96      7.23 o 
   1   0   5      264.93      286.17      6.94 o 
   2   0   5      535.92      548.76     15.69 o 
   3   0   5      430.18      414.65     10.00 o 
   4   0   5      103.68      107.21      4.46 o 
   5   0   5      902.07      946.41     24.66 o 
   6   0   5      173.10      181.83      5.95 o 
   7   0   5      113.10      117.28      5.74 o 
   8   0   5       27.45       28.15      3.99 o 
   9   0   5        6.31        4.80      3.45 o 
 -10   1   5      123.65      136.80      8.00 o 
  -9   1   5       35.33       29.46      4.13 o 
  -8   1   5       32.77       35.16      3.66 o 
  -7   1   5      397.85      422.97     13.59 o 
  -6   1   5      309.38      319.91     15.93 o 
  -5   1   5      140.08      137.16      4.29 o 
  -4   1   5       23.67       21.68      1.48 o 
  -3   1   5       48.01       48.08      2.05 o 
  -2   1   5      645.18      641.56     13.11 o 
  -1   1   5      560.30      566.91     11.57 o 
   0   1   5      145.58      139.06      3.38 o 
   1   1   5       66.51       72.48      1.90 o 
   2   1   5       87.20       85.15      2.26 o 
   3   1   5       71.08       74.83      2.33 o 
   4   1   5        9.83        9.05      1.02 o 
   5   1   5       65.01       65.11      2.85 o 
   6   1   5       13.10       12.40      1.46 o 
   7   1   5      152.19      153.92      5.69 o 
   8   1   5        4.04        3.63      1.75 o 
   9   1   5       20.60       23.05      3.25 o 
 -10   2   5       27.53       38.38      5.12 o 
  -9   2   5        6.02        9.89      4.30 o 
  -8   2   5       51.47       53.27      4.75 o 
  -7   2   5      255.94      257.75      9.46 o 
  -6   2   5      621.66      642.74     15.67 o 
  -5   2   5       30.78       31.87      2.21 o 
  -4   2   5        3.36        1.45      0.72 o 
  -3   2   5      221.98      219.18      5.38 o 
  -2   2   5      364.74      385.81      7.73 o 
  -1   2   5       11.76       11.44      0.90 o 
   0   2   5      228.23      230.16      5.52 o 
   1   2   5      707.91      745.31     15.02 o 
   2   2   5       66.95       67.93      2.18 o 
   3   2   5      246.03      255.11     12.43 o 
   4   2   5       47.52       47.16      2.35 o 
   5   2   5      140.81      128.32      4.01 o 
   6   2   5      727.63      714.16     13.06 o 
   7   2   5        1.19        0.57      1.15 o 
   8   2   5       72.94       66.62      6.12 o 
   9   2   5        9.02        6.90      2.86 o 
 -10   3   5        2.95        2.96      2.67 o 
  -9   3   5       72.79       74.54      7.21 o 
  -8   3   5       13.20       11.46      2.39 o 
  -7   3   5       62.36       55.66      5.68 o 
  -6   3   5       87.34       81.95      4.88 o 
  -5   3   5       27.40       20.08      2.38 o 
  -4   3   5       82.82       85.87      4.11 o 
  -3   3   5      444.80      450.39     11.16 o 
  -2   3   5      132.80      134.75      3.73 o 
  -1   3   5      355.20      363.93      7.87 o 
   0   3   5      223.54      214.81      6.09 o 
   1   3   5     1126.56     1137.54     24.95 o 
   2   3   5       38.81       33.57      1.81 o 
   3   3   5       35.16       39.81      2.61 o 
   4   3   5      114.93      110.69      4.26 o 
   5   3   5       75.06       82.20      3.88 o 
   6   3   5      188.62      184.02      5.59 o 
   7   3   5       62.99       73.97      5.13 o 
   8   3   5       25.43       28.18      4.24 o 
   9   3   5       49.46       57.56      6.37 o 
 -10   4   5       29.69       33.64      4.14 o 
  -9   4   5       17.82       27.56      3.68 o 
  -8   4   5        2.30        4.35      3.28 o 
  -7   4   5       53.73       60.30      4.56 o 
  -6   4   5       47.23       40.54      3.00 o 
  -5   4   5       75.61       72.52      3.90 o 
  -4   4   5       38.72       37.20      2.10 o 
  -3   4   5       28.64       29.21      2.10 o 
  -2   4   5       63.65       60.53      2.47 o 
  -1   4   5       27.40       28.13      2.19 o 
   0   4   5       95.37       97.79      3.26 o 
   1   4   5      252.88      239.49      6.90 o 
   2   4   5       30.41       30.50      2.43 o 
   3   4   5      158.75      152.82      5.25 o 
   4   4   5      251.77      262.78      7.64 o 
   5   4   5      149.47      140.79      5.17 o 
   6   4   5       78.80       80.65      4.49 o 
   7   4   5       17.07       17.73      2.80 o 
   8   4   5       46.75       41.92      7.03 o 
  -9   5   5       13.38       16.17      3.23 o 
  -8   5   5       15.76       17.57      2.36 o 
  -7   5   5       37.15       32.26      2.90 o 
  -6   5   5      149.02      155.34      7.09 o 
  -5   5   5      316.71      301.63      7.01 o 
  -4   5   5      107.97      108.72      3.53 o 
  -3   5   5       84.46       86.14      3.18 o 
  -2   5   5      362.05      342.19      7.75 o 
  -1   5   5      194.52      213.71      5.16 o 
   0   5   5       97.34       95.16      3.31 o 
   1   5   5      235.88      235.03      7.06 o 
   2   5   5      447.95      430.16     11.13 o 
   3   5   5       54.87       49.42      5.25 o 
   4   5   5       95.14       92.59      4.56 o 
   5   5   5        1.15        2.82      1.59 o 
   6   5   5       25.78       27.35      3.23 o 
   7   5   5        4.12        4.82      2.08 o 
   8   5   5       24.18       30.54      4.64 o 
  -9   6   5       16.54       21.10      3.33 o 
  -8   6   5        3.42        7.81      2.20 o 
  -7   6   5       27.38       32.07      2.90 o 
  -6   6   5        2.05        2.76      1.18 o 
  -5   6   5       40.18       41.39      2.46 o 
  -4   6   5       64.58       52.95      2.42 o 
  -3   6   5      128.19      125.37      3.98 o 
  -2   6   5      185.01      189.86      5.05 o 
  -1   6   5      323.26      325.05     25.42 o 
   0   6   5       32.63       30.91      3.17 o 
   1   6   5       41.53       36.50      3.27 o 
   2   6   5       96.19       98.42      7.22 o 
   3   6   5       86.61       79.23      4.36 o 
   4   6   5       81.90       73.94      4.21 o 
   5   6   5        1.52        5.12      1.85 o 
   6   6   5       18.83       20.04      2.95 o 
   7   6   5       33.46       38.75      5.09 o 
   8   6   5        2.94        2.48      1.87 o 
  -8   7   5        6.57        6.31      1.98 o 
  -7   7   5       76.88       78.91      4.27 o 
  -6   7   5       13.29       14.39      2.12 o 
  -5   7   5       26.33       28.65      2.01 o 
  -4   7   5       33.19       36.24      2.08 o 
  -3   7   5      119.14      116.97      7.91 o 
  -2   7   5      244.54      253.02     11.25 o 
  -1   7   5      260.52      244.39     11.74 o 
   0   7   5      103.67      117.11      5.69 o 
   1   7   5       92.08       95.17      5.64 o 
   2   7   5       10.15        8.62      2.29 o 
   3   7   5       73.44       64.47      6.33 o 
   4   7   5       45.93       40.85      7.51 o 
   5   7   5       22.30       24.61      2.68 o 
   6   7   5       35.41       39.79      4.05 o 
   7   7   5       40.99       52.83      4.81 o 
  -7   8   5        5.71        4.18      2.07 o 
  -6   8   5       11.54        9.50      2.40 o 
  -5   8   5       21.41       19.41      3.66 o 
  -4   8   5       95.17      102.55      7.83 o 
  -3   8   5       51.86       50.86      5.33 o 
  -2   8   5       38.96       31.48      4.29 o 
  -1   8   5      212.74      212.81     10.30 o 
   0   8   5       57.45       51.36      4.23 o 
   1   8   5      108.05      116.75      8.42 o 
   2   8   5        1.78        0.93      1.51 o 
   3   8   5       25.90       26.86      3.22 o 
   4   8   5       20.59       19.24      2.86 o 
   5   8   5       19.93       19.82      2.55 o 
   6   8   5       26.93       33.55      4.41 o 
  -6   9   5        8.79       10.09      6.06 o 
  -5   9   5       37.58       44.75      5.68 o 
  -4   9   5      178.89      177.96     13.89 o 
  -3   9   5       25.38       26.47      4.36 o 
  -2   9   5       12.83       13.52      3.37 o 
  -1   9   5       54.04       50.85      7.83 o 
   0   9   5       85.02       72.64      5.30 o 
   1   9   5      224.51      222.30      8.88 o 
   2   9   5       53.17       52.04      5.26 o 
   3   9   5        4.83        6.25      2.14 o 
   4   9   5        8.46        8.63      2.07 o 
   5   9   5       47.08       46.74      5.06 o 
  -5  10   5        9.52        8.69      3.44 o 
  -4  10   5       83.01       83.04      7.64 o 
  -3  10   5       25.55       26.38      4.42 o 
  -2  10   5       18.89       16.61      6.48 o 
  -1  10   5       38.11       48.67      5.72 o 
   0  10   5      200.46      212.65     11.22 o 
   1  10   5       94.84       91.00      6.28 o 
   2  10   5       19.64       22.37      3.30 o 
   3  10   5        3.91        2.33      2.03 o 
   4  10   5       29.15       32.67      3.45 o 
  -3  11   5       93.64       87.78      8.24 o 
  -2  11   5       13.74       16.48      7.20 o 
  -1  11   5       30.76       28.32      4.69 o 
   0  11   5        8.13        6.25      3.11 o 
   1  11   5       28.60       19.07      3.40 o 
   2  11   5       28.03       27.48      3.88 o 
 -10   0   6       12.88       24.16      6.15 o 
  -9   0   6       68.82       66.17      9.01 o 
  -8   0   6       40.70       31.57      5.98 o 
  -7   0   6      167.67      153.80     11.87 o 
  -6   0   6      135.65      150.69     11.11 o 
  -5   0   6      269.79      276.76      8.56 o 
  -4   0   6        9.89       13.00      2.92 o 
  -3   0   6        0.13        0.78      1.03 o 
  -2   0   6      910.23      887.73     22.85 o 
  -1   0   6        9.32       13.41      1.50 o 
   0   0   6        0.00        1.11      0.74 o 
   1   0   6       47.73       49.04      2.10 o 
   2   0   6       57.42       51.81      2.32 o 
   3   0   6       72.72       79.52      3.23 o 
   4   0   6        2.89        4.39      1.78 o 
   5   0   6      108.97      104.84      4.95 o 
   6   0   6      131.35      139.97      6.23 o 
   7   0   6       47.52       53.98      4.23 o 
   8   0   6       20.64       17.93      4.80 o 
   9   0   6       53.92       53.71      8.67 o 
 -10   1   6        5.53        7.04      2.91 o 
  -9   1   6        5.31        4.06      2.47 o 
  -8   1   6      128.90      141.00      8.77 o 
  -7   1   6        7.58        4.98      2.25 o 
  -6   1   6      776.83      755.88     26.28 o 
  -5   1   6       51.89       57.10      2.81 o 
  -4   1   6      113.78      110.16      3.23 o 
  -3   1   6       24.47       26.95      1.89 o 
  -2   1   6      176.56      188.17      4.95 o 
  -1   1   6      275.21      300.35      6.24 o 
   0   1   6       80.43       82.88      2.94 o 
   1   1   6      114.44      110.82      3.08 o 
   2   1   6      629.12      650.22     11.24 o 
   3   1   6       46.86       47.67      1.99 o 
   4   1   6       15.02       15.40      1.48 o 
   5   1   6       37.51       38.43      2.54 o 
   6   1   6       23.50       20.25      1.72 o 
   7   1   6      200.22      213.56      7.25 o 
   8   1   6        8.35        6.80      2.58 o 
 -10   2   6       34.25       32.44      5.26 o 
  -9   2   6       12.94       12.13      4.71 o 
  -8   2   6       52.55       62.00      5.98 o 
  -7   2   6      163.12      157.60      8.48 o 
  -6   2   6       97.53      107.84     10.90 o 
  -5   2   6      129.88      129.33      6.88 o 
  -4   2   6      239.44      227.56      5.33 o 
  -3   2   6      176.91      161.32      4.14 o 
  -2   2   6      167.00      166.88      4.23 o 
  -1   2   6       15.69       17.58      1.68 o 
   0   2   6       10.79        9.57      1.97 o 
   1   2   6       18.06       19.10      1.44 o 
   2   2   6       84.07       87.28      2.98 o 
   3   2   6       64.78       61.55      2.73 o 
   4   2   6       39.88       37.59      2.64 o 
   5   2   6        4.78        4.43      1.06 o 
   6   2   6      221.38      239.16      6.20 o 
   7   2   6       75.46       87.54      5.69 o 
   8   2   6        5.35        4.72      2.50 o 
 -10   3   6       74.42       89.21      6.62 o 
  -9   3   6       76.35       83.98      8.25 o 
  -8   3   6       50.62       42.78      4.16 o 
  -7   3   6      119.69      117.96      7.57 o 
  -6   3   6      211.51      220.37      8.08 o 
  -5   3   6       45.98       43.74      3.51 o 
  -4   3   6       38.90       37.06      2.34 o 
  -3   3   6       51.44       47.56      2.59 o 
  -2   3   6      138.70      138.18      3.32 o 
  -1   3   6      283.13      262.23      6.48 o 
   0   3   6      183.78      155.55      4.60 o 
   1   3   6      189.75      186.53      5.65 o 
   2   3   6        1.18        0.65      0.80 o 
   3   3   6       87.75       87.41      4.00 o 
   4   3   6      118.19      117.76      8.30 o 
   5   3   6       43.15       46.59      2.87 o 
   6   3   6      139.38      136.90      6.56 o 
   7   3   6       53.35       56.40      4.63 o 
   8   3   6       19.60       24.74      6.78 o 
  -9   4   6       95.52      114.17      8.94 o 
  -8   4   6       46.62       54.31      4.68 o 
  -7   4   6      145.96      148.51      6.83 o 
  -6   4   6      221.13      225.34      8.39 o 
  -5   4   6       88.87       81.04      5.13 o 
  -4   4   6       23.73       25.50      1.78 o 
  -3   4   6       35.03       37.40      2.23 o 
  -2   4   6      171.22      153.70      5.21 o 
  -1   4   6      737.19      709.41     16.78 o 
   0   4   6      144.57      130.09      4.03 o 
   1   4   6       79.30       72.48      3.60 o 
   2   4   6      305.90      297.47      8.33 o 
   3   4   6      109.30      101.89      4.38 o 
   4   4   6       29.45       21.98      2.30 o 
   5   4   6       37.49       41.97      3.15 o 
   6   4   6      149.13      155.13      5.25 o 
   7   4   6       79.64       77.03      4.73 o 
   8   4   6       75.69       72.23      7.01 o 
  -9   5   6       46.80       58.11      4.45 o 
  -8   5   6       19.81       24.49      3.07 o 
  -7   5   6        7.65        8.82      2.00 o 
  -6   5   6      322.64      307.48     10.13 o 
  -5   5   6       37.92       31.13      2.34 o 
  -4   5   6       22.09       20.06      1.82 o 
  -3   5   6        5.92        4.08      1.55 o 
  -2   5   6      161.44      160.68      9.37 o 
  -1   5   6      246.13      249.18      7.33 o 
   0   5   6      485.33      494.85     18.51 o 
   1   5   6      192.10      185.37      6.09 o 
   2   5   6      535.99      532.97     13.49 o 
   3   5   6       90.64       84.18      4.42 o 
   4   5   6       56.21       49.97      3.41 o 
   5   5   6       57.81       55.91      3.72 o 
   6   5   6       34.09       41.30      3.37 o 
   7   5   6      162.02      181.94     11.38 o 
  -9   6   6       15.75       19.08      3.28 o 
  -8   6   6       48.00       57.48      5.71 o 
  -7   6   6       16.24       11.78      2.18 o 
  -6   6   6       78.82       82.31      3.75 o 
  -5   6   6       80.27       66.17      4.09 o 
  -4   6   6      109.48      110.80      4.90 o 
  -3   6   6       29.09       26.02      2.79 o 
  -2   6   6       74.32       68.47      5.74 o 
  -1   6   6       94.73       96.28      6.81 o 
   0   6   6      374.75      367.14     11.61 o 
   1   6   6       31.12       29.22      2.70 o 
   2   6   6      164.43      152.75      8.36 o 
   3   6   6        8.58        9.02      1.84 o 
   4   6   6       79.82       85.75      6.37 o 
   5   6   6       16.44       21.18      2.52 o 
   6   6   6       59.55       51.14      4.54 o 
   7   6   6       10.28       16.14      3.07 o 
  -8   7   6       17.83       16.98      3.15 o 
  -7   7   6       46.24       53.30      4.73 o 
  -6   7   6       22.61       23.20      4.22 o 
  -5   7   6       27.32       24.73      3.20 o 
  -4   7   6        2.62        2.01      1.68 o 
  -3   7   6        2.94        4.34      2.19 o 
  -2   7   6       12.16       10.34      2.81 o 
  -1   7   6       26.17       26.10      5.64 o 
   0   7   6      135.85      134.20      6.29 o 
   1   7   6       72.48       68.42      5.97 o 
   2   7   6       43.73       45.29      3.94 o 
   3   7   6        8.82        4.43      1.89 o 
   4   7   6       62.01       65.14      7.01 o 
   5   7   6       22.84       24.14      3.23 o 
   6   7   6       96.72      104.62      6.86 o 
  -7   8   6       14.54       17.87      5.68 o 
  -6   8   6       24.32       18.63      4.04 o 
  -5   8   6       14.14       16.82      3.75 o 
  -4   8   6       30.37       31.15      4.76 o 
  -3   8   6        1.63        0.51      1.91 o 
  -2   8   6       55.31       58.81      5.86 o 
  -1   8   6       20.12       16.03      3.41 o 
   0   8   6       22.82       19.45      2.94 o 
   1   8   6       83.46       81.53      7.75 o 
   2   8   6       13.88       10.28      2.29 o 
   3   8   6        0.14       -0.85      1.48 o 
   4   8   6       10.42        9.97      2.46 o 
   5   8   6        7.48        8.14      2.04 o 
  -6   9   6        3.21        2.57      2.87 o 
  -5   9   6       25.90       29.19      4.72 o 
  -4   9   6        5.41        5.29      4.55 o 
  -3   9   6       11.85       12.24      3.44 o 
  -2   9   6       28.85       33.58      4.85 o 
  -1   9   6       18.31       20.09      3.70 o 
   0   9   6        2.20        4.53      3.41 o 
   1   9   6        9.24        3.04      3.03 o 
   2   9   6        3.80        4.44      2.35 o 
   3   9   6       13.49       14.81      2.87 o 
   4   9   6       27.72       31.13      3.90 o 
  -4  10   6       16.20       11.64      3.54 o 
  -3  10   6       45.31       51.33      6.11 o 
  -2  10   6       15.67        9.35      3.91 o 
  -1  10   6       77.51       72.93      9.55 o 
   0  10   6       66.36       49.96      5.92 o 
   1  10   6       57.00       50.26      4.80 o 
   2  10   6        3.81        8.36      2.52 o 
   3  10   6       42.41       51.11      5.04 o 
 -10   0   7       30.23       43.35      8.08 o 
  -9   0   7        4.77       -1.52      3.03 o 
  -8   0   7       45.56       33.84      6.48 o 
  -7   0   7      131.61      110.70     11.03 o 
  -6   0   7       15.34       17.93      4.38 o 
  -5   0   7      120.72      108.68      4.71 o 
  -4   0   7       10.78        9.89      1.85 o 
  -3   0   7       11.04       12.53      1.97 o 
  -2   0   7       36.07       39.04      2.73 o 
  -1   0   7       52.69       50.72      2.86 o 
   0   0   7       13.94       11.72      1.61 o 
   1   0   7       29.16       27.98      3.63 o 
   2   0   7        5.30        5.58      2.20 o 
   3   0   7       38.23       36.56      4.23 o 
   4   0   7       10.09       10.81      5.85 o 
   5   0   7       57.45       54.96      6.40 o 
   6   0   7       99.92      107.92      6.33 o 
   7   0   7        4.11        4.85      2.02 o 
   8   0   7        5.56        7.24      4.04 o 
 -10   1   7        7.96       10.51      4.92 o 
  -9   1   7        6.93        5.05      2.79 o 
  -8   1   7       12.05       17.18      3.42 o 
  -7   1   7       10.46       14.19      2.97 o 
  -6   1   7       40.73       41.11      4.43 o 
  -5   1   7      387.36      380.86      8.96 o 
  -4   1   7       62.22       54.08      3.46 o 
  -3   1   7      156.72      152.18      4.12 o 
  -2   1   7       51.02       47.55      2.10 o 
  -1   1   7       13.49       11.66      1.35 o 
   0   1   7       15.27       12.72      1.45 o 
   1   1   7       12.99       13.67      1.26 o 
   2   1   7       11.14       10.83      1.25 o 
   3   1   7      234.15      243.00      5.79 o 
   4   1   7       11.96       10.23      1.93 o 
   5   1   7       28.68       29.79      3.73 o 
   6   1   7       68.82       62.31      3.68 o 
   7   1   7        2.56        3.19      2.02 o 
   8   1   7       78.52       90.08     11.28 o 
 -10   2   7       26.87       36.15      5.31 o 
  -9   2   7       48.87       45.36      5.71 o 
  -8   2   7       26.54       31.06      5.01 o 
  -7   2   7       19.42       15.44      3.15 o 
  -6   2   7      151.18      141.72      8.63 o 
  -5   2   7      187.98      173.11      5.85 o 
  -4   2   7       32.93       32.07      2.04 o 
  -3   2   7       38.16       39.97      2.25 o 
  -2   2   7       21.03       23.36      1.70 o 
  -1   2   7      581.48      569.38     13.72 o 
   0   2   7      162.75      152.89      4.63 o 
   1   2   7       42.54       42.52      2.66 o 
   2   2   7        0.05       -0.08      0.75 o 
   3   2   7       13.60       18.21      1.86 o 
   4   2   7      236.66      237.34      8.03 o 
   5   2   7      264.58      273.43      8.44 o 
   6   2   7       64.32       67.00      5.02 o 
   7   2   7       68.46       68.88      6.63 o 
   8   2   7       68.99       77.87     10.94 o 
  -9   3   7        0.71        1.99      2.47 o 
  -8   3   7        2.96        3.13      4.46 o 
  -7   3   7       32.87       36.67      4.61 o 
  -6   3   7        5.84        2.60      1.71 o 
  -5   3   7      517.63      447.08     13.67 o 
  -4   3   7       64.08       71.88      3.14 o 
  -3   3   7        9.36        8.59      1.23 o 
  -2   3   7       68.40       66.46      3.27 o 
  -1   3   7       30.00       30.23      1.98 o 
   0   3   7      149.57      146.03      5.16 o 
   1   3   7        8.06        7.02      1.19 o 
   2   3   7      170.75      164.16      4.55 o 
   3   3   7       10.36       10.29      1.50 o 
   4   3   7      160.13      147.28      4.87 o 
   5   3   7        2.60        1.20      1.18 o 
   6   3   7       37.54       39.97      2.95 o 
   7   3   7       11.24        9.25      5.56 o 
  -9   4   7       40.65       42.27      5.98 o 
  -8   4   7        2.89        3.32      2.53 o 
  -7   4   7      174.38      186.29     12.67 o 
  -6   4   7      148.11      162.37      7.57 o 
  -5   4   7       45.91       47.79      3.43 o 
  -4   4   7      186.99      160.13      5.01 o 
  -3   4   7        4.60        7.01      1.35 o 
  -2   4   7      326.14      310.89      7.81 o 
  -1   4   7      238.68      214.93      6.66 o 
   0   4   7       20.70       19.23      1.96 o 
   1   4   7      433.37      435.16     11.29 o 
   2   4   7      127.89      123.48      4.90 o 
   3   4   7       75.44       73.25      4.68 o 
   4   4   7       47.06       45.44      3.24 o 
   5   4   7        2.98        2.02      1.33 o 
   6   4   7      123.55      135.19      5.32 o 
   7   4   7       59.85       68.01      4.97 o 
  -9   5   7        3.58       11.59      3.57 o 
  -8   5   7       38.71       36.69      5.08 o 
  -7   5   7       30.62       29.95      3.57 o 
  -6   5   7      373.22      386.32     11.12 o 
  -5   5   7        0.31        1.51      1.75 o 
  -4   5   7       83.99       68.97      3.96 o 
  -3   5   7       57.89       68.85      6.72 o 
  -2   5   7       38.32       42.44      3.43 o 
  -1   5   7       79.22       74.13      4.87 o 
   0   5   7      140.50      126.37      5.10 o 
   1   5   7       24.12       28.04      2.54 o 
   2   5   7      116.80      108.78      4.82 o 
   3   5   7       99.13       87.10      5.88 o 
   4   5   7        5.45        2.72      1.46 o 
   5   5   7      118.42      129.85      6.27 o 
   6   5   7       41.84       45.61      4.13 o 
   7   5   7      143.73      175.80      9.70 o 
  -8   6   7       22.61       23.43      3.84 o 
  -7   6   7      112.52      118.72     12.37 o 
  -6   6   7       20.28       16.12      2.40 o 
  -5   6   7       13.32       14.60      2.29 o 
  -4   6   7       15.41       19.34      2.77 o 
  -3   6   7       26.33       29.38      4.11 o 
  -2   6   7       88.10       70.35      5.96 o 
  -1   6   7       96.57       80.64      9.60 o 
   0   6   7       80.55       84.86      5.40 o 
   1   6   7       84.27       77.12      4.43 o 
   2   6   7        4.60        3.38      1.59 o 
   3   6   7       19.52       20.31      2.49 o 
   4   6   7       22.69       23.56      2.65 o 
   5   6   7        6.35        8.36      2.78 o 
   6   6   7       97.29       94.26      6.46 o 
  -7   7   7       52.75       53.44      4.89 o 
  -6   7   7       19.59       16.83      3.08 o 
  -5   7   7      120.81      120.88     10.02 o 
  -4   7   7       92.87       85.45      7.66 o 
  -3   7   7       67.32       53.31      5.51 o 
  -2   7   7       40.88       38.68      5.77 o 
  -1   7   7       38.42       35.94      4.42 o 
   0   7   7        1.71        3.38      2.20 o 
   1   7   7      145.32      138.88      6.64 o 
   2   7   7      111.15      116.70      6.28 o 
   3   7   7       45.86       49.47      6.06 o 
   4   7   7       14.57       17.33      2.88 o 
   5   7   7        0.28        0.21      1.71 o 
  -6   8   7        1.91        2.34      3.20 o 
  -5   8   7       27.86       30.06      4.78 o 
  -4   8   7        3.69        1.37      1.97 o 
  -3   8   7       63.26       59.61      6.13 o 
  -2   8   7       55.99       53.28      5.67 o 
  -1   8   7        2.61        4.80      2.29 o 
   0   8   7       33.76       39.66      7.83 o 
   1   8   7        1.98       -0.36      1.90 o 
   2   8   7       44.17       44.92      4.29 o 
   3   8   7       15.87       16.15      2.84 o 
   4   8   7        0.19        2.00      1.91 o 
  -5   9   7       10.73        7.09      3.83 o 
  -4   9   7       38.00       33.20      8.04 o 
  -3   9   7        4.47        6.47      3.03 o 
  -2   9   7       65.48       71.48      6.99 o 
  -1   9   7        9.48        5.17      2.72 o 
   0   9   7       89.34       80.37      7.40 o 
   1   9   7       23.22       28.23      3.69 o 
   2   9   7        4.53        3.30      2.04 o 
   3   9   7       20.07       23.58      3.50 o 
  -3  10   7        8.51        7.67      3.25 o 
  -2  10   7       20.74       16.95      3.86 o 
  -1  10   7        0.57        0.20      2.41 o 
   0  10   7        8.04        4.02      2.97 o 
   1  10   7       39.63       40.74      5.59 o 
  -9   0   8       16.04        8.17      4.55 o 
  -8   0   8      104.33      120.55     12.54 o 
  -7   0   8       27.74       21.80      5.14 o 
  -6   0   8      142.13      103.71     10.52 o 
  -5   0   8        7.91        3.28      1.57 o 
  -4   0   8      246.43      233.28      8.23 o 
  -3   0   8      301.13      289.32      9.68 o 
  -2   0   8      684.58      678.47     31.40 o 
  -1   0   8      312.30      341.61     14.48 o 
   0   0   8       11.64        5.94      2.34 o 
   1   0   8       49.28       44.50      6.10 o 
   2   0   8       44.67       45.97      4.77 o 
   3   0   8       68.97       59.11      9.64 o 
   4   0   8       30.14       24.94      3.89 o 
   5   0   8        1.40       -1.14      1.88 o 
   6   0   8       67.63       67.64      6.36 o 
   7   0   8      329.11      367.76     12.99 o 
  -9   1   8       29.97       30.07      8.67 o 
  -8   1   8       86.71       88.51      7.49 o 
  -7   1   8       10.27        8.71      3.45 o 
  -6   1   8       94.14       92.00      7.02 o 
  -5   1   8      219.97      211.93      5.41 o 
  -4   1   8      207.37      190.77      5.54 o 
  -3   1   8      102.97      101.36      3.52 o 
  -2   1   8       26.61       25.78      2.08 o 
  -1   1   8      775.66      732.79     20.23 o 
   0   1   8      319.09      311.85      9.83 o 
   1   1   8       62.53       64.67      3.94 o 
   2   1   8        7.82        6.74      1.70 o 
   3   1   8       87.46       82.07      4.59 o 
   4   1   8       37.82       33.30      4.12 o 
   5   1   8       46.77       49.23      3.95 o 
   6   1   8        3.74        1.41      1.37 o 
   7   1   8       38.60       49.91      5.57 o 
  -9   2   8      201.01      228.31     12.11 o 
  -8   2   8       64.70       70.20      7.91 o 
  -7   2   8       68.57       68.68      6.43 o 
  -6   2   8       86.17      101.30      7.56 o 
  -5   2   8      177.01      174.02      6.17 o 
  -4   2   8      107.06      105.56      3.40 o 
  -3   2   8      131.29      123.94      4.32 o 
  -2   2   8      261.95      263.10      6.29 o 
  -1   2   8       55.23       47.75      3.74 o 
   0   2   8      292.55      290.05     10.79 o 
   1   2   8      124.11      123.87      5.14 o 
   2   2   8        5.36        2.78      1.49 o 
   3   2   8       21.10       16.46      2.30 o 
   4   2   8       88.06       87.20      4.93 o 
   5   2   8       16.56       15.93      2.89 o 
   6   2   8       20.75       28.72      3.68 o 
   7   2   8       30.27       38.03      7.24 o 
  -9   3   8       11.46        9.76      3.47 o 
  -8   3   8       15.89       13.92      3.45 o 
  -7   3   8        0.50       -1.84      1.84 o 
  -6   3   8      142.30      134.26     12.71 o 
  -5   3   8      107.49      112.68      4.53 o 
  -4   3   8       66.93       65.56      2.90 o 
  -3   3   8       25.05       26.64      1.95 o 
  -2   3   8       93.12       90.80      3.55 o 
  -1   3   8      103.48      108.64      5.43 o 
   0   3   8      248.76      253.85      7.67 o 
   1   3   8       15.09       13.51      1.50 o 
   2   3   8       20.44       24.18      1.93 o 
   3   3   8       12.75       18.63      2.99 o 
   4   3   8       29.11       29.06      3.55 o 
   5   3   8       18.72       18.12      3.56 o 
   6   3   8        8.41       14.96      4.52 o 
   7   3   8        5.89        9.11      3.46 o 
  -8   4   8       38.73       36.56      5.14 o 
  -7   4   8       19.17       17.56      3.64 o 
  -6   4   8       51.91       49.78      3.68 o 
  -5   4   8        8.60        5.08      1.67 o 
  -4   4   8      135.35      122.58      4.37 o 
  -3   4   8      139.58      131.62      4.56 o 
  -2   4   8       56.08       54.19      3.12 o 
  -1   4   8      412.60      389.28      9.50 o 
   0   4   8       61.74       56.37      4.16 o 
   1   4   8       42.90       39.69      2.68 o 
   2   4   8        5.21        6.75      1.42 o 
   3   4   8        0.62        1.51      1.15 o 
   4   4   8        4.60        3.60      1.66 o 
   5   4   8        4.01        2.42      2.02 o 
   6   4   8       40.96       47.28      4.69 o 
  -8   5   8        3.28        4.35      2.39 o 
  -7   5   8       38.18       38.10      4.10 o 
  -6   5   8       45.25       37.44      3.41 o 
  -5   5   8       67.65       62.02      4.15 o 
  -4   5   8        7.96        5.44      1.60 o 
  -3   5   8       19.35       21.07      2.12 o 
  -2   5   8       60.11       47.54      3.94 o 
  -1   5   8       35.74       37.51      3.58 o 
   0   5   8       92.65       95.61      5.79 o 
   1   5   8      118.15      113.20      4.99 o 
   2   5   8      158.65      158.65      5.86 o 
   3   5   8        1.73        0.50      1.32 o 
   4   5   8       11.89        8.08      1.92 o 
   5   5   8       19.06       17.34      2.29 o 
   6   5   8       50.00       70.07      6.83 o 
  -7   6   8       37.94       48.60      4.69 o 
  -6   6   8      222.34      225.02     12.47 o 
  -5   6   8       19.89       18.62      2.54 o 
  -4   6   8        2.21        0.39      1.98 o 
  -3   6   8       96.61       83.63      7.91 o 
  -2   6   8       53.92       56.71      5.61 o 
  -1   6   8       57.53       60.66      4.72 o 
   0   6   8       23.02       23.39      3.17 o 
   1   6   8       84.53       83.84      4.74 o 
   2   6   8      209.18      212.79      7.32 o 
   3   6   8      115.65      124.69      5.66 o 
   4   6   8        1.52        5.20      2.13 o 
   5   6   8       46.46       47.89      3.86 o 
  -7   7   8       58.01       86.92      7.97 o 
  -6   7   8      191.38      206.59     11.07 o 
  -5   7   8       22.09       25.53      5.22 o 
  -4   7   8       11.52       11.09      3.07 o 
  -3   7   8       12.54       10.98      3.05 o 
  -2   7   8      117.96       96.05      7.56 o 
  -1   7   8       16.60       14.58      3.45 o 
   0   7   8        3.60        2.95      2.99 o 
   1   7   8       69.07       76.89      5.33 o 
   2   7   8      156.17      162.07      7.55 o 
   3   7   8        0.70        1.08      1.63 o 
   4   7   8       28.23       35.41      3.48 o 
  -5   8   8       24.78       24.99      3.68 o 
  -4   8   8       53.48       61.83      5.84 o 
  -3   8   8       38.47       46.95      5.62 o 
  -2   8   8       23.69       20.96      5.51 o 
  -1   8   8       25.11       23.63      4.22 o 
   0   8   8        7.13        9.05      3.01 o 
   1   8   8        3.63        3.20      2.05 o 
   2   8   8       49.48       45.10      5.43 o 
   3   8   8       12.88       10.71      2.60 o 
  -4   9   8       67.64       70.81     14.14 o 
  -3   9   8       18.53       15.74      3.96 o 
  -2   9   8       18.40       20.88      4.08 o 
  -1   9   8        0.96        2.75      4.67 o 
   0   9   8       43.74       51.75      6.11 o 
   1   9   8        6.57        9.29      3.32 o 
   2   9   8       51.83       68.61      9.51 o 
  -9   0   9        0.05        0.25      3.20 o 
  -8   0   9        1.86        0.42      3.11 o 
  -7   0   9       72.75       66.25      9.01 o 
  -6   0   9       32.16       30.14      5.98 o 
  -5   0   9       45.99       38.64      3.46 o 
  -4   0   9      101.75       95.79      5.60 o 
  -3   0   9        0.94        2.18      1.59 o 
  -2   0   9       10.46        8.28      2.61 o 
  -1   0   9       47.96       48.52      5.03 o 
   0   0   9       29.23       29.68      4.16 o 
   1   0   9      352.91      345.95     14.45 o 
   2   0   9       72.98       76.09      6.50 o 
   3   0   9       73.74       78.41     10.02 o 
   4   0   9       20.36       14.01      3.28 o 
   5   0   9       27.73       28.50      4.57 o 
   6   0   9       32.16       40.48      5.44 o 
  -9   1   9       13.70       24.44      4.43 o 
  -8   1   9       76.74       80.24     12.71 o 
  -7   1   9        4.80        5.51      2.43 o 
  -6   1   9       25.72       16.74      3.36 o 
  -5   1   9       65.06       59.35      3.83 o 
  -4   1   9      102.50      104.93      4.62 o 
  -3   1   9       25.12       23.32      3.16 o 
  -2   1   9      105.89       99.69      5.06 o 
  -1   1   9      249.95      266.96      9.50 o 
   0   1   9      201.40      180.84      7.88 o 
   1   1   9        9.68        9.82      1.94 o 
   2   1   9       46.36       43.06      3.51 o 
   3   1   9        8.55       10.58      2.14 o 
   4   1   9       64.64       56.69      4.17 o 
   5   1   9       12.30       15.84      2.60 o 
   6   1   9        6.37       12.07      2.35 o 
  -8   2   9        5.54        5.43      5.51 o 
  -7   2   9       28.31       27.05      4.29 o 
  -6   2   9        4.05        2.79      2.22 o 
  -5   2   9      107.64       88.99      4.23 o 
  -4   2   9      174.48      169.14      4.53 o 
  -3   2   9       16.17       19.41      2.38 o 
  -2   2   9       33.11       29.62      2.43 o 
  -1   2   9      188.06      168.93      7.61 o 
   0   2   9      223.07      227.33      7.59 o 
   1   2   9        7.47        8.78      1.88 o 
   2   2   9        5.31        3.03      1.69 o 
   3   2   9       42.97       41.95      3.54 o 
   4   2   9       46.75       51.48      4.01 o 
   5   2   9       30.15       29.75      3.85 o 
   6   2   9       10.56       12.75      3.03 o 
  -8   3   9       21.91       13.05      3.58 o 
  -7   3   9       16.81       14.36      3.51 o 
  -6   3   9       62.75       57.26      4.69 o 
  -5   3   9      261.78      252.23      7.28 o 
  -4   3   9       50.73       48.46      2.84 o 
  -3   3   9       45.55       49.23      2.79 o 
  -2   3   9        2.13        2.46      1.10 o 
  -1   3   9       40.94       38.97      2.82 o 
   0   3   9      311.20      309.36     10.88 o 
   1   3   9       26.86       23.80      2.72 o 
   2   3   9       63.24       63.70      4.30 o 
   3   3   9       33.10       29.09      3.57 o 
   4   3   9       15.86       17.72      3.19 o 
   5   3   9       11.09        9.69      2.72 o 
   6   3   9       12.85       20.75      3.56 o 
  -8   4   9       66.13       80.86      7.29 o 
  -7   4   9        7.17        1.53      4.10 o 
  -6   4   9       12.61       14.93      2.72 o 
  -5   4   9       15.05       12.85      2.14 o 
  -4   4   9       55.05       53.31      4.05 o 
  -3   4   9        3.02        1.91      1.21 o 
  -2   4   9       11.76        9.11      1.58 o 
  -1   4   9       33.57       31.71      2.49 o 
   0   4   9       79.15       87.09      7.26 o 
   1   4   9       11.93       12.04      2.58 o 
   2   4   9       25.90       32.75      3.76 o 
   3   4   9       16.08       17.34      3.04 o 
   4   4   9        3.63        4.49      2.73 o 
   5   4   9        4.66        4.04      2.33 o 
  -7   5   9        2.58        2.37      2.13 o 
  -6   5   9       30.93       37.26      3.55 o 
  -5   5   9       33.02       37.09      3.44 o 
  -4   5   9       11.53       10.31      2.41 o 
  -3   5   9       71.70       67.70      4.29 o 
  -2   5   9        0.40        0.47      1.17 o 
  -1   5   9       19.04       18.85      2.45 o 
   0   5   9        0.43       -0.22      1.34 o 
   1   5   9       39.98       44.87      3.59 o 
   2   5   9        7.05        4.55      2.19 o 
   3   5   9       35.71       38.66      5.26 o 
   4   5   9       12.17        8.65      2.70 o 
   5   5   9       61.09       75.79     10.03 o 
  -6   6   9       37.14       32.96      4.06 o 
  -5   6   9       19.73       24.17      3.51 o 
  -4   6   9        0.71        2.85      2.23 o 
  -3   6   9       34.85       50.89      8.07 o 
  -2   6   9       91.65       96.16      5.32 o 
  -1   6   9        8.53        9.32      2.02 o 
   0   6   9       14.45       10.92      2.53 o 
   1   6   9       17.27       17.18      2.90 o 
   2   6   9       19.53       17.97      2.53 o 
   3   6   9       17.53       16.20      3.10 o 
   4   6   9        1.40        4.92      2.55 o 
  -5   7   9        3.18        7.29      2.58 o 
  -4   7   9       21.65       29.16      6.52 o 
  -3   7   9        7.46        8.42      2.45 o 
  -2   7   9       70.55       74.63     11.91 o 
  -1   7   9       25.72       31.89      4.63 o 
   0   7   9       29.19       29.96      4.39 o 
   1   7   9       60.15       75.32      5.71 o 
   2   7   9       23.57       22.28      2.90 o 
   3   7   9       31.52       29.27      3.26 o 
  -4   8   9       10.88       19.19      4.02 o 
  -3   8   9       10.80       18.28      4.00 o 
  -2   8   9       19.32       20.30      4.06 o 
  -1   8   9       27.68       32.73      6.23 o 
   0   8   9       52.00       51.93      5.94 o 
   1   8   9       10.33       11.26      3.38 o 
  -8   0  10       55.49       66.84      9.93 o 
  -7   0  10       10.14       11.11      4.71 o 
  -6   0  10        1.07        3.28      3.45 o 
  -5   0  10      142.63      131.66     12.88 o 
  -4   0  10       70.18       73.67      5.16 o 
  -3   0  10      141.28      144.04      6.69 o 
  -2   0  10      154.13      150.49      8.47 o 
  -1   0  10        1.78       -0.32      2.12 o 
   0   0  10        3.18        4.43      6.10 o 
   1   0  10      158.39      142.88      9.00 o 
   2   0  10       50.40       52.75      6.23 o 
   3   0  10       16.13       14.20      3.43 o 
   4   0  10       10.41       10.80      3.34 o 
   5   0  10       14.98       14.12      6.78 o 
  -8   1  10       29.64       37.60      5.42 o 
  -7   1  10       31.96       32.51      4.81 o 
  -6   1  10       21.07       26.87      4.31 o 
  -5   1  10       21.34       23.93      2.72 o 
  -4   1  10       56.56       50.15      3.44 o 
  -3   1  10        7.46        9.12      1.78 o 
  -2   1  10        3.90        2.37      2.67 o 
  -1   1  10       43.53       37.02      4.87 o 
   0   1  10       99.62       93.01      5.28 o 
   1   1  10      222.56      220.07      8.92 o 
   2   1  10       25.14       24.32      2.93 o 
   3   1  10       23.87       20.55      2.82 o 
   4   1  10        0.48        2.82      2.08 o 
   5   1  10       16.86       18.50      3.00 o 
  -7   2  10       14.93       11.94      3.36 o 
  -6   2  10       12.55       13.97      3.36 o 
  -5   2  10       80.82       74.13      5.32 o 
  -4   2  10       16.35       16.78      1.93 o 
  -3   2  10       25.38       26.53      2.48 o 
  -2   2  10       83.78       78.46      4.17 o 
  -1   2  10      345.10      356.89     10.68 o 
   0   2  10      122.65      125.23      6.31 o 
   1   2  10       43.09       47.65      3.85 o 
   2   2  10       12.71       11.65      2.32 o 
   3   2  10       26.94       32.05      3.43 o 
   4   2  10       31.10       30.18      3.41 o 
   5   2  10       36.26       40.87      4.70 o 
  -7   3  10        5.74        3.15      4.55 o 
  -6   3  10       30.08       37.26      7.20 o 
  -5   3  10       48.97       49.16      3.82 o 
  -4   3  10        7.03        6.93      1.60 o 
  -3   3  10       30.55       28.23      2.55 o 
  -2   3  10       35.80       34.59      2.83 o 
  -1   3  10      128.90      138.82      5.48 o 
   0   3  10       44.46       39.87      4.10 o 
   1   3  10       80.83       78.30      4.94 o 
   2   3  10       40.48       41.50      5.09 o 
   3   3  10       24.80       30.76      3.95 o 
   4   3  10      106.35      107.56      7.26 o 
  -7   4  10       43.12       53.21      5.05 o 
  -6   4  10       19.27       12.98      3.66 o 
  -5   4  10        5.41        3.52      2.72 o 
  -4   4  10       75.79       74.59      4.73 o 
  -3   4  10       64.50       70.52      4.49 o 
  -2   4  10        2.06        2.51      1.63 o 
  -1   4  10      112.79      110.78      6.93 o 
   0   4  10      174.69      192.35     41.67 o 
   1   4  10        1.61        3.17      2.18 o 
   2   4  10        7.37        9.38      3.62 o 
   3   4  10       58.31       74.25      6.01 o 
   4   4  10        7.84       10.54      2.99 o 
  -6   5  10       56.30       66.68      5.48 o 
  -5   5  10       32.99       32.70      3.37 o 
  -4   5  10       10.95       11.66      3.01 o 
  -3   5  10       60.48       71.17      8.46 o 
  -2   5  10       17.00       22.02      4.17 o 
  -1   5  10       22.65       23.86      3.74 o 
   0   5  10        8.58        8.45      2.61 o 
   1   5  10       62.33       63.81      5.42 o 
   2   5  10        5.54        3.52      2.31 o 
   3   5  10       26.99       30.33      4.19 o 
  -5   6  10        8.78       11.15      2.88 o 
  -4   6  10       20.80       21.67      4.08 o 
  -3   6  10       21.28       32.56      5.35 o 
  -2   6  10       61.39       65.72      4.53 o 
  -1   6  10       62.50       75.16     12.28 o 
   0   6  10       19.90       18.77      3.65 o 
   1   6  10        8.04       12.39      3.06 o 
   2   6  10       31.17       32.79      4.20 o 
  -4   7  10       73.80       87.94      9.68 o 
  -3   7  10        9.77       13.00      2.84 o 
  -2   7  10       10.43       22.11      4.27 o 
  -1   7  10        4.07        2.90      2.12 o 
   0   7  10       80.95       95.92      8.97 o 
   1   7  10       17.76       27.54      6.57 o 
  -7   0  11        1.40       -2.10      3.28 o 
  -6   0  11        5.09       11.28      4.88 o 
  -5   0  11        7.20        7.83      4.21 o 
  -4   0  11       68.21       60.89      5.00 o 
  -3   0  11       34.99       34.37      3.77 o 
  -2   0  11        1.94        1.54      2.44 o 
  -1   0  11        0.58        1.81      2.43 o 
   0   0  11       18.20       18.42      3.84 o 
   1   0  11        8.10        6.27      4.50 o 
   2   0  11        0.23        0.86      2.54 o 
   3   0  11       56.43       60.93      6.80 o 
   4   0  11        4.34        8.45      3.59 o 
  -6   1  11       90.46       85.02      7.74 o 
  -5   1  11        0.69        1.17      2.32 o 
  -4   1  11        1.52        4.02      1.49 o 
  -3   1  11      135.09      144.62      5.76 o 
  -2   1  11        0.43        3.43      1.85 o 
  -1   1  11       49.84       47.40      4.50 o 
   0   1  11       23.77       22.86      2.98 o 
   1   1  11       19.51       24.28      4.17 o 
   2   1  11      106.87      110.23      6.36 o 
   3   1  11       24.66       20.48      3.09 o 
  -6   2  11        2.90        4.72      3.01 o 
  -5   2  11        5.70        6.80      2.03 o 
  -4   2  11       15.18       16.80      2.10 o 
  -3   2  11       48.08       50.04      3.52 o 
  -2   2  11        4.02        4.72      1.62 o 
  -1   2  11        2.22        0.90      1.68 o 
   0   2  11       26.05       26.28      3.21 o 
   1   2  11      123.46      125.36      6.72 o 
   2   2  11        1.46        3.13      2.72 o 
   3   2  11       15.65       22.25      3.15 o 
  -6   3  11       17.72       21.44      4.46 o 
  -5   3  11       81.67       75.79      4.93 o 
  -4   3  11       47.18       41.02      3.66 o 
  -3   3  11       50.89       53.37      3.64 o 
  -2   3  11       16.44       17.19      2.35 o 
  -1   3  11       48.31       48.15      3.51 o 
   0   3  11        5.42        7.21      2.10 o 
   1   3  11       68.61       87.49      7.73 o 
   2   3  11       14.95       24.22      3.20 o 
   3   3  11        8.24        7.01      3.90 o 
  -5   4  11       67.18       73.08      4.95 o 
  -4   4  11      125.72      140.66      6.72 o 
  -3   4  11       20.24       19.03      3.30 o 
  -2   4  11       13.95       21.27      4.47 o 
  -1   4  11       17.71       23.06      3.61 o 
   0   4  11      102.97      109.03      8.83 o 
   1   4  11       50.45       60.28      5.48 o 
   2   4  11        3.62        3.75      2.55 o 
  -4   5  11       27.20       27.67      3.87 o 
  -3   5  11       39.07       46.15      8.56 o 
  -2   5  11       10.79       17.64      4.19 o 
  -1   5  11       37.64       41.56      6.90 o 
   0   5  11       83.83       94.08      6.82 o 
   1   5  11       16.74       19.53      3.67 o 
  -2   6  11       16.29       20.60      3.63 o 
  -1   6  11       26.37       38.75      4.66 o 
  -5   0  12        4.26        6.90      4.55 o 
  -4   0  12       16.61       20.85      3.50 o 
  -3   0  12       20.65       28.00      3.81 o 
  -2   0  12       75.82       86.13      7.73 o 
  -1   0  12       80.25       78.21      7.55 o 
   0   0  12        4.98        4.56      3.13 o 
   1   0  12       48.72       52.33      6.37 o 
  -5   1  12       11.96       11.15      3.63 o 
  -4   1  12       18.83       18.46      2.64 o 
  -3   1  12        1.72        5.25      1.71 o 
  -2   1  12       14.01       18.23      2.60 o 
  -1   1  12        1.27        2.84      1.50 o 
   0   1  12       45.84       57.18      4.71 o 
   1   1  12       11.69        7.28      2.33 o 
  -4   2  12        1.14        0.86      2.00 o 
  -3   2  12       33.99       41.59      3.42 o 
  -2   2  12       52.83       55.60      4.18 o 
  -1   2  12        6.26        3.20      2.11 o 
   0   2  12        9.21        4.73      2.19 o 
   1   2  12       18.89       21.61      3.18 o 
  -4   3  12       17.52       22.48      3.75 o 
  -3   3  12        5.81        3.10      1.75 o 
  -2   3  12       39.58       47.48      4.21 o 
  -1   3  12        5.76       14.57      2.77 o 
   0   3  12       32.44       35.38      5.74 o 
  -2   4  12        0.78        1.88      3.30 o 
                                                 
